# Supplementary material for: Causal associations between insulin and Lp(a) levels in Caucasian population: a Mendelian randomization study
Source: Cardiovasc Diabetol. 2024 Aug 29;23:316. doi: 10.1186/s12933-024-02389-7 (PMC11360791; doi:10.1186/s12933-024-02389-7)
Supplement: Supplementary file 2 — Additional file 2. [file 12933_2024_2389_MOESM2_ESM.xlsx]

## Sheet: p value < 5 × 10−8 
Supplementary Table 2. SNPs associated with insulin levels of genome-wide significance (p value < 5 × 10−8)
chr	position	beta	se	p	n	id	rsid	ea	nea	eaf	trait
1	219593410	-0.0136	0.0019	8.71766e-14	151013	ebi-a-GCST90002238	rs2820454	G	A	0.514	Fasting insulin
1	219600141	-0.0131	0.0019	3.47616e-12	151013	ebi-a-GCST90002238	rs12143937	G	A	0.386	Fasting insulin
1	219612715	-0.0124	0.0019	3.41586e-11	151013	ebi-a-GCST90002238	rs7524924	G	A	0.404	Fasting insulin
1	219616208	-0.0133	0.0019	9.46673e-13	151013	ebi-a-GCST90002238	rs2168333	G	T	0.388	Fasting insulin
1	219623451	0.0156	0.0019	1.7191e-16	151013	ebi-a-GCST90002238	rs4846561	T	C	0.646	Fasting insulin
1	219624543	0.0162	0.0019	9.15588e-19	151013	ebi-a-GCST90002238	rs35552008	T	C	0.623	Fasting insulin
1	219625517	0.0167	0.0019	7.30298e-19	151013	ebi-a-GCST90002238	rs6679784	A	G	0.624	Fasting insulin
1	219626928	0.0167	0.0019	7.30298e-19	151013	ebi-a-GCST90002238	rs12026434	A	T	0.624	Fasting insulin
1	219626997	0.0167	0.0019	5.82237e-19	151013	ebi-a-GCST90002238	rs12029812	G	A	0.624	Fasting insulin
1	219627150	0.0159	0.002	1.2331e-16	151013	ebi-a-GCST90002238	rs12406980	T	C	0.576	Fasting insulin
1	219627486	0.0166	0.0019	1.43615e-18	151013	ebi-a-GCST90002238	rs11118306	G	A	0.627	Fasting insulin
1	219628198	0.0167	0.0019	9.15588e-19	151013	ebi-a-GCST90002238	rs12028276	A	T	0.621	Fasting insulin
1	219631921	0.0167	0.0019	1.1471e-18	151013	ebi-a-GCST90002238	rs11118307	A	C	0.624	Fasting insulin
1	219633869	0.0158	0.0018	5.75307e-19	151013	ebi-a-GCST90002238	rs11118308	G	A	0.518	Fasting insulin
1	219634380	0.0165	0.0019	3.5059e-18	151013	ebi-a-GCST90002238	rs12025220	A	G	0.624	Fasting insulin
1	219637554	0.0166	0.0019	1.7968e-18	151013	ebi-a-GCST90002238	rs11118309	T	C	0.623	Fasting insulin
1	219639651	0.0159	0.0019	2.89068e-18	151013	ebi-a-GCST90002238	rs12030393	A	G	0.52	Fasting insulin
1	219640680	0.0175	0.002	4.79623e-19	151013	ebi-a-GCST90002238	rs2820436	C	A	0.683	Fasting insulin
1	219640767	0.0159	0.0019	2.89068e-18	151013	ebi-a-GCST90002238	rs12126911	A	G	0.52	Fasting insulin
1	219641450	0.0175	0.002	5.88844e-19	151013	ebi-a-GCST90002238	rs2605095	A	T	0.683	Fasting insulin
1	219642109	0.0164	0.002	5.98274e-17	151013	ebi-a-GCST90002238	rs2605097	A	C	0.708	Fasting insulin
1	219644496	0.0176	0.002	1.5449e-19	151013	ebi-a-GCST90002238	rs2605101	A	T	0.686	Fasting insulin
1	219646223	0.0172	0.002	3.02413e-19	151013	ebi-a-GCST90002238	rs2605105	A	C	0.683	Fasting insulin
1	219646807	0.0141	0.0018	1.07994e-15	151013	ebi-a-GCST90002238	rs6541229	C	G	0.538	Fasting insulin
1	219648800	0.0158	0.0021	7.93597e-15	151013	ebi-a-GCST90002238	rs2605106	T	C	0.599	Fasting insulin
1	219649865	0.0159	0.0018	9.15588e-19	151013	ebi-a-GCST90002238	rs1538749	A	C	0.52	Fasting insulin
1	219652689	0.0177	0.002	1.40508e-18	151013	ebi-a-GCST90002238	rs1563350	A	G	0.695	Fasting insulin
1	219652795	0.0175	0.002	2.1508e-18	151013	ebi-a-GCST90002238	rs1563352	T	A	0.694	Fasting insulin
1	219654392	0.0176	0.002	2.1508e-18	151013	ebi-a-GCST90002238	rs2605110	T	C	0.695	Fasting insulin
1	219655031	0.0178	0.002	7.38414e-19	151013	ebi-a-GCST90002238	rs2791551	T	A	0.695	Fasting insulin
1	219655838	0.0177	0.002	1.13397e-18	151013	ebi-a-GCST90002238	rs1531093	C	G	0.695	Fasting insulin
1	219656094	0.0173	0.002	1.40508e-18	151013	ebi-a-GCST90002238	rs1531095	T	G	0.697	Fasting insulin
1	219656650	0.0176	0.0021	5.43e-17	151013	ebi-a-GCST90002238	rs2605111	G	C	0.708	Fasting insulin
1	219657124	0.0177	0.002	1.13397e-18	151013	ebi-a-GCST90002238	rs2820427	G	T	0.695	Fasting insulin
1	219659668	0.0168	0.0019	1.8578e-19	151013	ebi-a-GCST90002238	rs2791547	T	A	0.636	Fasting insulin
1	219660535	0.0164	0.0019	3.69403e-19	151013	ebi-a-GCST90002238	rs2820426	G	A	0.636	Fasting insulin
1	219664400	0.016	0.0019	3.5059e-18	151013	ebi-a-GCST90002238	rs2791544	G	A	0.637	Fasting insulin
1	219670998	0.014	0.0019	1.57688e-14	151013	ebi-a-GCST90002238	rs12143910	T	A	0.61	Fasting insulin
1	219676042	0.0137	0.0019	3.27416e-13	151013	ebi-a-GCST90002238	rs2791553	G	A	0.64	Fasting insulin
1	219678736	0.0142	0.0019	2.25113e-14	151013	ebi-a-GCST90002238	rs6672377	C	A	0.614	Fasting insulin
1	219686440	0.0137	0.0019	6.37529e-14	151013	ebi-a-GCST90002238	rs12031785	T	C	0.612	Fasting insulin
1	219688634	0.0137	0.0019	1.51985e-14	151013	ebi-a-GCST90002238	rs2494195	C	T	0.64	Fasting insulin
1	219693220	-0.0151	0.002	1.46893e-14	151013	ebi-a-GCST90002238	rs2820464	A	G	0.298	Fasting insulin
1	219704537	-0.0147	0.002	4.60045e-14	151013	ebi-a-GCST90002238	rs9431559	T	C	0.3	Fasting insulin
1	219709031	-0.0141	0.002	4.23058e-13	151013	ebi-a-GCST90002238	rs2993027	A	C	0.306	Fasting insulin
1	219714999	-0.0139	0.002	8.69761e-13	151013	ebi-a-GCST90002238	rs2820449	A	G	0.306	Fasting insulin
1	219727092	0.0104	0.0019	4.31996e-09	151013	ebi-a-GCST90002238	rs1337102	T	A	0.612	Fasting insulin
1	219730006	-0.0148	0.002	9.00741e-14	151013	ebi-a-GCST90002238	rs1415293	T	A	0.289	Fasting insulin
1	219730586	-0.0147	0.002	1.07994e-13	151013	ebi-a-GCST90002238	rs4846302	C	G	0.288	Fasting insulin
1	219730799	-0.0146	0.002	2.22024e-13	151013	ebi-a-GCST90002238	rs4846303	T	G	0.288	Fasting insulin
1	219734998	-0.0146	0.002	1.2939e-13	151013	ebi-a-GCST90002238	rs2785998	A	C	0.288	Fasting insulin
1	219788530	-0.0166	0.0021	2.61818e-15	151013	ebi-a-GCST90002238	rs7538503	G	A	0.262	Fasting insulin
1	219793052	-0.0173	0.0023	5.46261e-14	151013	ebi-a-GCST90002238	rs12133396	A	G	0.232	Fasting insulin
1	219797675	0.0122	0.002	3.38197e-10	151013	ebi-a-GCST90002238	rs1338219	G	A	0.669	Fasting insulin
1	219798632	-0.0136	0.0022	9.65295e-10	151013	ebi-a-GCST90002238	rs1415991	G	A	0.248	Fasting insulin
1	219623458	0.0156	0.0019	1.7191e-16	151013	ebi-a-GCST90002238	rs1538747	A	G	0.646	Fasting insulin
1	219623621	0.0151	0.0019	1.39187e-16	151013	ebi-a-GCST90002238	rs1538748	T	C	0.646	Fasting insulin
1	219625629	0.017	0.0019	4.63874e-19	151013	ebi-a-GCST90002238	rs6694150	C	A	0.621	Fasting insulin
1	219625760	0.0162	0.0019	7.30298e-19	151013	ebi-a-GCST90002238	rs6541223	T	A	0.624	Fasting insulin
1	219626025	0.0167	0.0019	7.30298e-19	151013	ebi-a-GCST90002238	rs6541228	C	T	0.624	Fasting insulin
1	219628036	0.0159	0.0019	2.25424e-19	151013	ebi-a-GCST90002238	rs12037905	T	C	0.486	Fasting insulin
1	219628196	0.0167	0.0019	7.30298e-19	151013	ebi-a-GCST90002238	rs12024489	A	G	0.621	Fasting insulin
1	219628682	0.0159	0.0019	2.25424e-19	151013	ebi-a-GCST90002238	rs6689335	C	T	0.486	Fasting insulin
1	219628927	0.0163	0.0019	7.30298e-19	151013	ebi-a-GCST90002238	rs6689031	G	A	0.617	Fasting insulin
1	219628973	0.0177	0.002	6.97268e-21	151013	ebi-a-GCST90002238	rs6674544	A	G	0.574	Fasting insulin
1	219633657	0.0162	0.0019	1.7968e-18	151013	ebi-a-GCST90002238	rs6689100	A	G	0.621	Fasting insulin
1	219633698	0.0166	0.0019	1.7968e-18	151013	ebi-a-GCST90002238	rs6698625	T	C	0.624	Fasting insulin
1	219639295	0.0165	0.0019	2.80673e-18	151013	ebi-a-GCST90002238	rs11118311	A	T	0.624	Fasting insulin
1	219640763	0.0176	0.002	4.71846e-19	151013	ebi-a-GCST90002238	rs2605094	A	C	0.683	Fasting insulin
1	219642518	0.0177	0.002	3.7792e-19	151013	ebi-a-GCST90002238	rs1982499	A	C	0.683	Fasting insulin
1	219644224	0.017	0.002	1.08793e-17	151013	ebi-a-GCST90002238	rs2605100	G	A	0.708	Fasting insulin
1	219644993	0.0176	0.002	2.4188e-19	151013	ebi-a-GCST90002238	rs2605102	T	C	0.683	Fasting insulin
1	219646455	0.016	0.0019	1.45312e-18	151013	ebi-a-GCST90002238	rs12039006	T	A	0.513	Fasting insulin
1	219648985	0.0168	0.0023	3.99301e-13	151013	ebi-a-GCST90002238	rs4986778	G	A	0.47	Fasting insulin
1	219649771	0.0168	0.002	8.97429e-17	151013	ebi-a-GCST90002238	rs1340098	G	T	0.708	Fasting insulin
1	219652009	0.0177	0.002	1.40508e-18	151013	ebi-a-GCST90002238	rs2605108	G	A	0.695	Fasting insulin
1	219652694	0.0177	0.002	1.40508e-18	151013	ebi-a-GCST90002238	rs1563351	T	A	0.695	Fasting insulin
1	219653026	0.0168	0.0021	4.67843e-16	151013	ebi-a-GCST90002238	rs1563353	G	A	0.72	Fasting insulin
1	219653101	0.0177	0.002	1.40508e-18	151013	ebi-a-GCST90002238	rs1563355	C	T	0.695	Fasting insulin
1	219653704	0.0177	0.002	7.38414e-19	151013	ebi-a-GCST90002238	rs2486895	C	T	0.687	Fasting insulin
1	219658075	0.0164	0.0019	3.60579e-19	151013	ebi-a-GCST90002238	rs2061154	G	A	0.52	Fasting insulin
1	219664627	0.0162	0.0019	4.37623e-18	151013	ebi-a-GCST90002238	rs59770119	A	G	0.58	Fasting insulin
1	219670148	0.0142	0.0019	4.61424e-15	151013	ebi-a-GCST90002238	rs718700	T	C	0.644	Fasting insulin
1	219673828	0.0141	0.0019	3.32506e-14	151013	ebi-a-GCST90002238	rs1417066	A	G	0.606	Fasting insulin
1	219675209	0.0129	0.0019	6.8786e-13	151013	ebi-a-GCST90002238	rs2820465	T	G	0.64	Fasting insulin
1	219679967	0.0139	0.0019	2.88071e-14	151013	ebi-a-GCST90002238	rs12044156	C	G	0.614	Fasting insulin
1	219700063	-0.0149	0.002	1.7791e-14	151013	ebi-a-GCST90002238	rs2820460	T	C	0.3	Fasting insulin
1	219700519	-0.015	0.002	1.7791e-14	151013	ebi-a-GCST90002238	rs2785980	C	T	0.3	Fasting insulin
1	219706428	0.0106	0.0019	1.65501e-08	151013	ebi-a-GCST90002238	rs10746385	C	T	0.59	Fasting insulin
1	219709526	-0.0135	0.0019	6.07295e-13	151013	ebi-a-GCST90002238	rs1415290	A	C	0.306	Fasting insulin
1	219710566	-0.0135	0.0019	5.07107e-13	151013	ebi-a-GCST90002238	rs4846564	C	T	0.306	Fasting insulin
1	219711386	-0.0142	0.002	4.23058e-13	151013	ebi-a-GCST90002238	rs2785984	G	A	0.306	Fasting insulin
1	219712930	0.0135	0.0019	5.07107e-13	151013	ebi-a-GCST90002238	rs10779357	G	A	0.694	Fasting insulin
1	219721283	0.0097	0.0019	2.95903e-08	151013	ebi-a-GCST90002238	rs11118336	T	C	0.59	Fasting insulin
1	219727779	-0.0146	0.002	2.65399e-13	151013	ebi-a-GCST90002238	rs3001032	C	T	0.293	Fasting insulin
1	219741820	-0.0155	0.0021	1.98518e-14	151013	ebi-a-GCST90002238	rs2820444	A	G	0.269	Fasting insulin
1	219742545	-0.0155	0.0021	1.65386e-14	151013	ebi-a-GCST90002238	rs1415288	C	A	0.269	Fasting insulin
1	219744138	-0.0155	0.0021	1.98518e-14	151013	ebi-a-GCST90002238	rs2785988	A	C	0.268	Fasting insulin
1	219753509	-0.016	0.002	3.85567e-16	151013	ebi-a-GCST90002238	rs2820443	C	T	0.265	Fasting insulin
1	219615323	-0.0122	0.0018	2.5142e-11	151013	ebi-a-GCST90002238	rs2605083	C	A	0.404	Fasting insulin
1	219625339	0.0163	0.0019	4.63874e-19	151013	ebi-a-GCST90002238	rs34543525	G	T	0.621	Fasting insulin
1	219627151	0.0158	0.002	1.51496e-16	151013	ebi-a-GCST90002238	rs11118305	G	A	0.575	Fasting insulin
1	219628508	0.0168	0.0019	7.30298e-19	151013	ebi-a-GCST90002238	rs6686253	G	A	0.619	Fasting insulin
1	219631981	0.0161	0.0019	1.1471e-18	151013	ebi-a-GCST90002238	rs6694509	T	C	0.624	Fasting insulin
1	219634553	0.0165	0.0019	2.24698e-18	151013	ebi-a-GCST90002238	rs12025282	T	G	0.624	Fasting insulin
1	219635267	0.0165	0.0019	2.80673e-18	151013	ebi-a-GCST90002238	rs12402986	T	G	0.624	Fasting insulin
1	219636793	0.0165	0.0019	2.24698e-18	151013	ebi-a-GCST90002238	rs7546202	T	C	0.624	Fasting insulin
1	219637671	0.0166	0.0019	3.5059e-18	151013	ebi-a-GCST90002238	rs11118310	T	A	0.623	Fasting insulin
1	219640521	0.0175	0.002	4.71846e-19	151013	ebi-a-GCST90002238	rs2605093	A	G	0.683	Fasting insulin
1	219647939	0.0155	0.0019	2.19685e-17	151013	ebi-a-GCST90002238	rs6669360	T	A	0.538	Fasting insulin
1	219650741	0.0164	0.002	2.61698e-16	151013	ebi-a-GCST90002238	rs2605107	A	C	0.722	Fasting insulin
1	219652033	0.0175	0.002	2.49977e-19	151013	ebi-a-GCST90002238	rs2791552	C	A	0.695	Fasting insulin
1	219656760	0.0177	0.002	1.13397e-18	151013	ebi-a-GCST90002238	rs1531097	T	A	0.697	Fasting insulin
1	219662537	0.0159	0.0029	5.09601e-09	151013	ebi-a-GCST90002238	rs71640850	A	T	0.172	Fasting insulin
1	219663516	0.0164	0.0019	3.69403e-19	151013	ebi-a-GCST90002238	rs2066153	T	C	0.636	Fasting insulin
1	219673143	0.014	0.0019	1.92886e-14	151013	ebi-a-GCST90002238	rs12046972	C	T	0.614	Fasting insulin
1	219695670	-0.015	0.002	1.46893e-14	151013	ebi-a-GCST90002238	rs2485302	G	A	0.298	Fasting insulin
1	219707048	-0.0141	0.002	4.23058e-13	151013	ebi-a-GCST90002238	rs9431171	G	C	0.306	Fasting insulin
1	219713730	0.014	0.002	1.48388e-12	151013	ebi-a-GCST90002238	rs10779358	A	T	0.69	Fasting insulin
1	219748784	-0.0151	0.003	1.51901e-08	151013	ebi-a-GCST90002238	rs58727484	T	G	0.135	Fasting insulin
1	219762581	-0.0166	0.0021	1.81092e-15	151013	ebi-a-GCST90002238	rs2494196	A	C	0.259	Fasting insulin
1	219596699	-0.0124	0.0019	5.06291e-11	151013	ebi-a-GCST90002238	rs7523871	C	T	0.392	Fasting insulin
1	219622072	0.0163	0.0019	1.40508e-19	151013	ebi-a-GCST90002238	rs11118304	A	T	0.521	Fasting insulin
1	219628141	0.0167	0.0019	7.30298e-19	151013	ebi-a-GCST90002238	rs12031608	G	A	0.621	Fasting insulin
1	219632717	0.0166	0.0019	1.43615e-18	151013	ebi-a-GCST90002238	rs61836180	T	A	0.624	Fasting insulin
1	219633525	0.016	0.0019	2.24698e-18	151013	ebi-a-GCST90002238	rs6698475	A	C	0.624	Fasting insulin
1	219636283	0.0155	0.002	6.30231e-16	151013	ebi-a-GCST90002238	rs12034272	T	A	0.57	Fasting insulin
1	219640305	0.0163	0.002	5.98274e-17	151013	ebi-a-GCST90002238	rs2605091	G	C	0.708	Fasting insulin
1	219651779	0.0169	0.0021	3.17834e-16	151013	ebi-a-GCST90002238	rs2820430	C	T	0.72	Fasting insulin
1	219653354	0.0176	0.002	1.739e-18	151013	ebi-a-GCST90002238	rs2605109	G	C	0.695	Fasting insulin
1	219657163	0.0163	0.0019	3.60579e-19	151013	ebi-a-GCST90002238	rs11118316	A	G	0.52	Fasting insulin
1	219658003	0.017	0.0021	1.77215e-16	151013	ebi-a-GCST90002238	rs2791549	C	A	0.72	Fasting insulin
1	219673705	0.015	0.002	5.1511e-16	151013	ebi-a-GCST90002238	rs2820468	G	A	0.697	Fasting insulin
1	219717774	-0.0141	0.002	4.23058e-13	151013	ebi-a-GCST90002238	rs2785981	C	A	0.306	Fasting insulin
1	219726100	-0.0148	0.002	7.50758e-14	151013	ebi-a-GCST90002238	rs1337101	T	G	0.289	Fasting insulin
1	219731273	0.0105	0.0019	2.216e-08	151013	ebi-a-GCST90002238	rs10779360	T	C	0.61	Fasting insulin
1	219734960	-0.0147	0.002	1.2939e-13	151013	ebi-a-GCST90002238	rs2820441	C	A	0.288	Fasting insulin
1	219748818	-0.0148	0.002	4.89779e-14	151013	ebi-a-GCST90002238	rs2820446	G	C	0.266	Fasting insulin
1	219771721	-0.0167	0.0021	1.50591e-15	151013	ebi-a-GCST90002238	rs4846569	T	C	0.259	Fasting insulin
1	219792380	-0.0179	0.0023	2.68102e-15	151013	ebi-a-GCST90002238	rs12133169	A	G	0.218	Fasting insulin
1	36627443	0.7759	0.1543	3.63103e-08	151013	ebi-a-GCST90002238	rs75997950	G	C	NA	Fasting insulin
1	245666224	1.1227	0.462	3.94903e-09	151013	ebi-a-GCST90002238	rs185154913	T	C	NA	Fasting insulin
1	219617036	-0.0132	0.0019	8.5487e-12	151013	ebi-a-GCST90002238	rs11118303	G	A	0.386	Fasting insulin
1	219622509	0.015	0.0019	1.58198e-16	151013	ebi-a-GCST90002238	rs6679091	T	C	0.544	Fasting insulin
1	219622596	0.0157	0.0019	1.12694e-16	151013	ebi-a-GCST90002238	rs6669442	A	G	0.646	Fasting insulin
1	219625366	0.0163	0.0019	1.77992e-19	151013	ebi-a-GCST90002238	rs36026897	A	C	0.518	Fasting insulin
1	219625465	0.0169	0.0019	3.69403e-19	151013	ebi-a-GCST90002238	rs6693970	G	A	0.619	Fasting insulin
1	219625612	0.017	0.0019	4.63874e-19	151013	ebi-a-GCST90002238	rs6689370	G	C	0.621	Fasting insulin
1	219626948	0.0164	0.0019	1.10892e-19	151013	ebi-a-GCST90002238	rs17528752	C	A	0.517	Fasting insulin
1	219627355	0.0167	0.0019	7.30298e-19	151013	ebi-a-GCST90002238	rs12403367	C	T	0.624	Fasting insulin
1	219628396	0.0167	0.0019	1.1471e-18	151013	ebi-a-GCST90002238	rs6681303	T	C	0.614	Fasting insulin
1	219628406	0.0167	0.0019	1.1471e-18	151013	ebi-a-GCST90002238	rs6671638	A	G	0.614	Fasting insulin
1	219631743	0.0158	0.002	1.2331e-16	151013	ebi-a-GCST90002238	rs6699024	C	A	0.574	Fasting insulin
1	219633311	0.0167	0.0026	2.34315e-11	151013	ebi-a-GCST90002238	rs2820439	G	A	0.822	Fasting insulin
1	219633582	0.0166	0.0019	1.7968e-18	151013	ebi-a-GCST90002238	rs6689021	C	G	0.624	Fasting insulin
1	219634787	0.0165	0.0019	2.24698e-18	151013	ebi-a-GCST90002238	rs12025363	A	G	0.624	Fasting insulin
1	219636284	0.0155	0.002	6.30231e-16	151013	ebi-a-GCST90002238	rs12030989	C	T	0.57	Fasting insulin
1	219636541	0.016	0.0019	7.25939e-19	151013	ebi-a-GCST90002238	rs12027371	T	G	0.518	Fasting insulin
1	219637686	0.0166	0.0019	2.24698e-18	151013	ebi-a-GCST90002238	rs10495121	A	G	0.623	Fasting insulin
1	219641900	0.0183	0.002	5.35673e-20	151013	ebi-a-GCST90002238	rs2605096	A	G	0.683	Fasting insulin
1	219643649	0.0175	0.002	7.34514e-19	151013	ebi-a-GCST90002238	rs2605098	G	A	0.683	Fasting insulin
1	219645197	0.0178	0.002	1.40508e-18	151013	ebi-a-GCST90002238	rs2605104	T	C	0.672	Fasting insulin
1	219649333	0.0158	0.0018	1.15398e-18	151013	ebi-a-GCST90002238	rs6658668	A	G	0.52	Fasting insulin
1	219650561	0.017	0.0019	2.6339e-20	151013	ebi-a-GCST90002238	rs1340097	T	C	0.52	Fasting insulin
1	219650950	0.0163	0.002	3.17834e-16	151013	ebi-a-GCST90002238	rs748273	G	A	0.72	Fasting insulin
1	219651133	0.0163	0.0019	3.60579e-19	151013	ebi-a-GCST90002238	rs12022722	T	C	0.52	Fasting insulin
1	219652870	0.0159	0.0018	1.45312e-18	151013	ebi-a-GCST90002238	rs12045024	G	A	0.52	Fasting insulin
1	219653657	0.0165	0.0019	2.25424e-19	151013	ebi-a-GCST90002238	rs12119979	G	C	0.522	Fasting insulin
1	219655876	0.0177	0.002	1.40508e-18	151013	ebi-a-GCST90002238	rs1531094	G	A	0.695	Fasting insulin
1	219656701	0.0167	0.002	2.98401e-17	151013	ebi-a-GCST90002238	rs1531096	T	G	0.723	Fasting insulin
1	219664030	0.0167	0.0019	1.43615e-18	151013	ebi-a-GCST90002238	rs2066152	G	A	0.636	Fasting insulin
1	219665008	0.0168	0.0019	1.23396e-19	151013	ebi-a-GCST90002238	rs2061155	T	C	0.636	Fasting insulin
1	219668252	0.0172	0.0019	5.83445e-20	151013	ebi-a-GCST90002238	rs1538742	A	C	0.606	Fasting insulin
1	219671205	0.0139	0.0019	1.92886e-14	151013	ebi-a-GCST90002238	rs11118319	T	C	0.612	Fasting insulin
1	219677532	0.014	0.0019	1.92886e-14	151013	ebi-a-GCST90002238	rs4323719	T	C	0.617	Fasting insulin
1	219694903	0.0103	0.0019	3.11997e-08	151013	ebi-a-GCST90002238	rs12034581	A	C	0.537	Fasting insulin
1	219708773	-0.0146	0.002	1.85481e-13	151013	ebi-a-GCST90002238	rs1572505	A	C	0.306	Fasting insulin
1	219709126	-0.0141	0.002	4.23058e-13	151013	ebi-a-GCST90002238	rs2785985	A	G	0.306	Fasting insulin
1	219710186	0.0141	0.002	5.07107e-13	151013	ebi-a-GCST90002238	rs1337098	A	G	0.694	Fasting insulin
1	219730095	0.0104	0.0019	2.216e-08	151013	ebi-a-GCST90002238	rs12040264	T	G	0.612	Fasting insulin
1	219795761	-0.0134	0.0022	1.90301e-09	151013	ebi-a-GCST90002238	rs59888912	G	A	0.241	Fasting insulin
1	219602093	-0.0121	0.0019	2.98003e-10	151013	ebi-a-GCST90002238	rs2605087	A	G	0.393	Fasting insulin
1	219648808	0.0166	0.002	2.00586e-16	151013	ebi-a-GCST90002238	rs2791546	G	T	0.623	Fasting insulin
1	219653685	0.0174	0.0021	1.40508e-18	151013	ebi-a-GCST90002238	rs2445127	G	T	0.657	Fasting insulin
1	219672376	0.0141	0.0019	1.57688e-14	151013	ebi-a-GCST90002238	rs11118320	G	C	0.612	Fasting insulin
1	219705205	-0.0144	0.002	2.65399e-13	151013	ebi-a-GCST90002238	rs4500327	T	C	0.298	Fasting insulin
1	219706327	-0.0141	0.002	4.23058e-13	151013	ebi-a-GCST90002238	rs2785986	G	A	0.306	Fasting insulin
1	219742537	-0.0155	0.0021	1.65386e-14	151013	ebi-a-GCST90002238	rs1415287	T	C	0.269	Fasting insulin
1	219773122	-0.0167	0.0021	1.81092e-15	151013	ebi-a-GCST90002238	rs2134484	C	G	0.26	Fasting insulin
1	219594330	-0.0119	0.0018	1.68e-10	151013	ebi-a-GCST90002238	rs1340103	T	C	0.397	Fasting insulin
1	219603476	-0.0126	0.0019	6.01035e-12	151013	ebi-a-GCST90002238	rs1538745	G	A	0.402	Fasting insulin
1	219624387	0.0167	0.0019	9.15588e-19	151013	ebi-a-GCST90002238	rs12034686	T	C	0.624	Fasting insulin
1	219625853	0.0167	0.0019	7.30298e-19	151013	ebi-a-GCST90002238	rs6541227	T	C	0.624	Fasting insulin
1	219628392	0.0163	0.0019	1.77992e-19	151013	ebi-a-GCST90002238	rs6671555	A	G	0.508	Fasting insulin
1	219628818	0.0167	0.0019	9.15588e-19	151013	ebi-a-GCST90002238	rs6684169	G	C	0.624	Fasting insulin
1	219631744	0.0154	0.0019	8.15267e-17	151013	ebi-a-GCST90002238	rs6684734	A	G	0.573	Fasting insulin
1	219633168	0.016	0.0019	1.7968e-18	151013	ebi-a-GCST90002238	rs7555150	G	A	0.62	Fasting insulin
1	219669226	0.0165	0.0019	1.47503e-19	151013	ebi-a-GCST90002238	rs765751	C	T	0.636	Fasting insulin
1	219722104	-0.0144	0.002	1.422e-14	151013	ebi-a-GCST90002238	rs4846565	A	G	0.306	Fasting insulin
1	219750717	-0.0153	0.002	3.77485e-15	151013	ebi-a-GCST90002238	rs4846567	T	G	0.266	Fasting insulin
1	219598894	-0.0121	0.0019	1.009e-10	151013	ebi-a-GCST90002238	rs12119837	T	C	0.392	Fasting insulin
1	219624955	0.0166	0.0019	9.15588e-19	151013	ebi-a-GCST90002238	rs55927885	T	C	0.624	Fasting insulin
1	219625428	0.0166	0.0019	9.15588e-19	151013	ebi-a-GCST90002238	rs6689184	T	C	0.616	Fasting insulin
1	219628111	0.0167	0.0019	7.30298e-19	151013	ebi-a-GCST90002238	rs12031603	C	A	0.621	Fasting insulin
1	219628130	0.0167	0.0019	7.30298e-19	151013	ebi-a-GCST90002238	rs12024459	T	G	0.621	Fasting insulin
1	219628265	0.017	0.0019	4.63874e-19	151013	ebi-a-GCST90002238	rs72732548	T	G	0.619	Fasting insulin
1	219640389	0.0175	0.002	5.88844e-19	151013	ebi-a-GCST90002238	rs2605092	A	T	0.683	Fasting insulin
1	219645192	0.0178	0.002	1.5449e-19	151013	ebi-a-GCST90002238	rs2605103	T	A	0.674	Fasting insulin
1	219648973	0.0163	0.0026	1.36616e-11	151013	ebi-a-GCST90002238	rs5029533	G	A	0.425	Fasting insulin
1	219654722	0.0165	0.0019	8.73977e-20	151013	ebi-a-GCST90002238	rs4623705	A	G	0.521	Fasting insulin
1	219655369	0.018	0.002	1.68306e-19	151013	ebi-a-GCST90002238	rs2791550	G	T	0.695	Fasting insulin
1	219664628	0.0156	0.0019	5.45758e-18	151013	ebi-a-GCST90002238	rs59584436	A	C	0.58	Fasting insulin
1	219687432	0.0158	0.002	8.01678e-16	151013	ebi-a-GCST90002238	rs2785990	T	C	0.697	Fasting insulin
1	219719625	0.0123	0.0021	2.41902e-09	151013	ebi-a-GCST90002238	rs78190323	A	G	0.591	Fasting insulin
1	219766226	-0.016	0.0022	1.91117e-14	151013	ebi-a-GCST90002238	rs12131794	A	C	0.249	Fasting insulin
2	27677691	0.0109	0.0019	1.25499e-09	151013	ebi-a-GCST90002238	rs780104	A	G	0.386	Fasting insulin
2	27685014	0.0112	0.0019	2.72998e-09	151013	ebi-a-GCST90002238	rs780109	T	C	0.385	Fasting insulin
2	27689899	0.0113	0.0019	2.00401e-09	151013	ebi-a-GCST90002238	rs3845687	C	T	0.377	Fasting insulin
2	27696207	0.012	0.002	1.78201e-09	151013	ebi-a-GCST90002238	rs113954968	C	A	0.347	Fasting insulin
2	27714517	0.0111	0.0019	2.72998e-09	151013	ebi-a-GCST90002238	rs1647286	T	A	0.384	Fasting insulin
2	27722416	0.0106	0.0019	4.31996e-09	151013	ebi-a-GCST90002238	rs1260320	A	G	0.384	Fasting insulin
2	27730940	0.0231	0.0019	8.41783e-38	151013	ebi-a-GCST90002238	rs1260326	C	T	0.587	Fasting insulin
2	27737181	0.0108	0.0019	1.46801e-09	151013	ebi-a-GCST90002238	rs8179225	G	A	0.377	Fasting insulin
2	27748904	0.02	0.0019	9.93116e-29	151013	ebi-a-GCST90002238	rs1313566	A	G	0.555	Fasting insulin
2	27765480	0.0115	0.0023	1.85699e-08	151013	ebi-a-GCST90002238	rs62131882	C	T	0.199	Fasting insulin
2	27784300	0.0115	0.0023	3.38501e-08	151013	ebi-a-GCST90002238	rs62141292	C	A	0.199	Fasting insulin
2	27827092	-0.0159	0.0021	3.14413e-15	151013	ebi-a-GCST90002238	rs12464616	T	C	0.273	Fasting insulin
2	27833502	-0.0158	0.0021	1.47299e-15	151013	ebi-a-GCST90002238	rs74175068	C	T	0.27	Fasting insulin
2	27952406	-0.0105	0.0021	3.91598e-08	151013	ebi-a-GCST90002238	rs12994085	T	C	0.765	Fasting insulin
2	27741072	0.02	0.0019	9.93116e-29	151013	ebi-a-GCST90002238	rs780096	G	C	0.555	Fasting insulin
2	27743215	0.0173	0.0026	2.00586e-14	151013	ebi-a-GCST90002238	rs814295	G	A	0.173	Fasting insulin
2	27748597	0.02	0.0019	4.03831e-27	151013	ebi-a-GCST90002238	rs1260334	A	C	0.567	Fasting insulin
2	27748624	0.0199	0.0019	2.33077e-27	151013	ebi-a-GCST90002238	rs1260333	G	A	0.552	Fasting insulin
2	27764781	0.0114	0.0023	2.09599e-08	151013	ebi-a-GCST90002238	rs62131881	T	G	0.199	Fasting insulin
2	27778016	0.0115	0.0023	1.85699e-08	151013	ebi-a-GCST90002238	rs6751087	C	T	0.198	Fasting insulin
2	27801759	-0.0158	0.0021	2.61818e-15	151013	ebi-a-GCST90002238	rs1919128	G	A	0.273	Fasting insulin
2	27932587	-0.0153	0.0023	4.47713e-12	151013	ebi-a-GCST90002238	rs6727388	G	A	0.224	Fasting insulin
2	630902	-0.0137	0.0026	1.06699e-08	151013	ebi-a-GCST90002238	rs5017305	T	A	0.764	Fasting insulin
2	27562291	0.0112	0.0021	1.70801e-08	151013	ebi-a-GCST90002238	rs113342475	G	A	0.354	Fasting insulin
2	27568871	0.0107	0.0019	1.97201e-09	151013	ebi-a-GCST90002238	rs10205592	C	T	0.41	Fasting insulin
2	27584666	0.0111	0.0019	4.58005e-10	151013	ebi-a-GCST90002238	rs7586601	G	A	0.416	Fasting insulin
2	27605762	0.0111	0.0019	2.34002e-09	151013	ebi-a-GCST90002238	rs34341829	A	G	0.375	Fasting insulin
2	27611469	0.011	0.0019	2.72998e-09	151013	ebi-a-GCST90002238	rs7594812	G	A	0.383	Fasting insulin
2	27612937	0.0111	0.002	5.78203e-09	151013	ebi-a-GCST90002238	rs1728926	G	A	0.36	Fasting insulin
2	27612938	0.0113	0.002	3.70997e-09	151013	ebi-a-GCST90002238	rs1647281	C	G	0.359	Fasting insulin
2	27613031	0.011	0.0019	2.34002e-09	151013	ebi-a-GCST90002238	rs12476704	A	C	0.375	Fasting insulin
2	27626945	0.011	0.0019	3.18302e-09	151013	ebi-a-GCST90002238	rs2911712	T	A	0.383	Fasting insulin
2	27631191	0.0105	0.0019	3.70997e-09	151013	ebi-a-GCST90002238	rs7563162	T	C	0.383	Fasting insulin
2	27637759	-0.0234	0.0043	3.34703e-08	151013	ebi-a-GCST90002238	rs78484886	G	A	0.053	Fasting insulin
2	27641522	0.011	0.0019	2.72998e-09	151013	ebi-a-GCST90002238	rs11690265	T	C	0.375	Fasting insulin
2	27652153	0.0109	0.0019	5.84804e-09	151013	ebi-a-GCST90002238	rs780100	T	G	0.384	Fasting insulin
2	27663416	0.0108	0.0019	1.46801e-09	151013	ebi-a-GCST90002238	rs1260342	T	G	0.385	Fasting insulin
2	27674125	-0.0226	0.0041	2.28702e-08	151013	ebi-a-GCST90002238	rs78590292	T	C	0.05	Fasting insulin
2	27678471	0.0125	0.0019	7.20278e-12	151013	ebi-a-GCST90002238	rs780105	G	A	0.418	Fasting insulin
2	27692214	0.0111	0.0019	3.70997e-09	151013	ebi-a-GCST90002238	rs1728912	C	T	0.385	Fasting insulin
2	27696737	0.0112	0.0019	2.72998e-09	151013	ebi-a-GCST90002238	rs7596856	T	C	0.376	Fasting insulin
2	27710421	-0.0249	0.0045	2.10698e-08	151013	ebi-a-GCST90002238	rs13001266	T	C	0.08	Fasting insulin
2	27735033	-0.0258	0.0045	5.60699e-09	151013	ebi-a-GCST90002238	rs141428740	A	G	0.083	Fasting insulin
2	27742603	0.0218	0.0019	1.11301e-33	151013	ebi-a-GCST90002238	rs780093	C	T	0.587	Fasting insulin
2	27784034	0.0114	0.0023	2.36401e-08	151013	ebi-a-GCST90002238	rs62141291	T	C	0.198	Fasting insulin
2	27808154	0.0111	0.0023	4.517e-08	151013	ebi-a-GCST90002238	rs6734059	C	T	0.199	Fasting insulin
2	27860258	-0.0123	0.0022	2.91407e-11	151013	ebi-a-GCST90002238	rs2141371	A	G	0.694	Fasting insulin
2	178122330	2.1178	0.7217	2.35001e-08	151013	ebi-a-GCST90002238	rs116627712	T	C	NA	Fasting insulin
2	226908307	-0.0155	0.0023	2.12912e-12	151013	ebi-a-GCST90002238	rs10210728	A	G	0.241	Fasting insulin
2	226924950	-0.0156	0.0023	1.83189e-12	151013	ebi-a-GCST90002238	rs6756172	T	C	0.241	Fasting insulin
2	226932938	-0.0157	0.0023	1.16493e-12	151013	ebi-a-GCST90002238	rs10205959	C	T	0.241	Fasting insulin
2	226955609	-0.0154	0.0023	2.8688e-12	151013	ebi-a-GCST90002238	rs13432211	G	A	0.243	Fasting insulin
2	226957504	-0.0154	0.0023	3.32966e-12	151013	ebi-a-GCST90002238	rs11692402	C	T	0.245	Fasting insulin
2	226963962	-0.0156	0.0023	1.83189e-12	151013	ebi-a-GCST90002238	rs13430421	C	T	0.243	Fasting insulin
2	226976400	-0.0156	0.0025	6.91672e-12	151013	ebi-a-GCST90002238	rs13390650	A	C	0.235	Fasting insulin
2	227008320	-0.018	0.0023	1.37499e-15	151013	ebi-a-GCST90002238	rs57482375	C	T	0.223	Fasting insulin
2	227011227	-0.0181	0.0022	2.61698e-16	151013	ebi-a-GCST90002238	rs13385008	C	T	0.23	Fasting insulin
2	227016262	-0.0191	0.0022	7.30971e-18	151013	ebi-a-GCST90002238	rs4675056	G	T	0.207	Fasting insulin
2	227026736	-0.0229	0.002	4.17157e-30	151013	ebi-a-GCST90002238	rs10439362	C	T	0.33	Fasting insulin
2	227037838	-0.0184	0.0018	1.42692e-22	151013	ebi-a-GCST90002238	rs6757213	G	A	0.493	Fasting insulin
2	227065811	0.0181	0.0018	6.5283e-22	151013	ebi-a-GCST90002238	rs2972154	T	C	0.508	Fasting insulin
2	227087284	0.0188	0.0018	3.74283e-24	151013	ebi-a-GCST90002238	rs2943636	A	G	0.467	Fasting insulin
2	227092405	0.0241	0.0019	1.53993e-36	151013	ebi-a-GCST90002238	rs1515104	A	T	0.636	Fasting insulin
2	227095159	0.0252	0.0019	2.2751e-38	151013	ebi-a-GCST90002238	rs2138161	C	T	0.627	Fasting insulin
2	227099534	0.025	0.0019	8.47227e-39	151013	ebi-a-GCST90002238	rs2943646	G	A	0.623	Fasting insulin
2	227099975	0.0247	0.0019	6.07435e-38	151013	ebi-a-GCST90002238	rs2943647	C	T	0.623	Fasting insulin
2	227108446	0.0247	0.0019	6.07435e-38	151013	ebi-a-GCST90002238	rs2943652	T	C	0.623	Fasting insulin
2	227111987	0.0128	0.0021	4.88799e-09	151013	ebi-a-GCST90002238	rs62188790	T	C	0.247	Fasting insulin
2	227116365	0.0246	0.0019	2.00493e-36	151013	ebi-a-GCST90002238	rs2972143	G	A	0.627	Fasting insulin
2	227121918	0.0241	0.0019	4.01236e-36	151013	ebi-a-GCST90002238	rs2943656	G	A	0.619	Fasting insulin
2	227134379	0.0149	0.0018	1.33291e-15	151013	ebi-a-GCST90002238	rs2673127	T	C	0.458	Fasting insulin
2	227156662	0.024	0.0019	9.36699e-35	151013	ebi-a-GCST90002238	rs2713548	T	C	0.616	Fasting insulin
2	227159867	0.0231	0.0019	2.78676e-33	151013	ebi-a-GCST90002238	rs2673140	A	G	0.627	Fasting insulin
2	227172598	0.0237	0.0019	5.01418e-35	151013	ebi-a-GCST90002238	rs2713556	T	C	0.61	Fasting insulin
2	227174310	0.0158	0.0019	2.43613e-16	151013	ebi-a-GCST90002238	rs2713554	T	C	0.45	Fasting insulin
2	227177202	0.0149	0.0018	5.72796e-16	151013	ebi-a-GCST90002238	rs2673147	C	G	0.447	Fasting insulin
2	227180055	0.0227	0.0019	7.68069e-32	151013	ebi-a-GCST90002238	rs2673144	G	A	0.594	Fasting insulin
2	227181683	0.0237	0.0019	6.70348e-34	151013	ebi-a-GCST90002238	rs2713552	T	G	0.61	Fasting insulin
2	165524751	-0.02	0.0019	6.9775e-27	151013	ebi-a-GCST90002238	rs36105243	G	C	0.377	Fasting insulin
2	165543199	-0.0233	0.0023	3.6191e-24	151013	ebi-a-GCST90002238	rs3769869	G	A	0.236	Fasting insulin
2	165548569	-0.0277	0.0029	2.34801e-24	151013	ebi-a-GCST90002238	rs10490694	A	G	0.149	Fasting insulin
2	165556760	-0.0179	0.0019	5.17845e-23	151013	ebi-a-GCST90002238	rs2198550	C	A	0.384	Fasting insulin
2	165588135	-0.0108	0.0019	5.91793e-09	151013	ebi-a-GCST90002238	rs12618677	G	A	0.592	Fasting insulin
2	165610498	-0.0123	0.0019	7.9561e-11	151013	ebi-a-GCST90002238	rs430419	T	C	0.624	Fasting insulin
2	165612039	-0.0165	0.0023	9.31537e-12	151013	ebi-a-GCST90002238	rs355825	G	A	0.219	Fasting insulin
2	165628693	-0.0167	0.0023	2.21309e-11	151013	ebi-a-GCST90002238	rs355854	C	T	0.219	Fasting insulin
2	165629963	-0.0167	0.0023	2.21309e-11	151013	ebi-a-GCST90002238	rs355861	G	A	0.219	Fasting insulin
2	165631397	-0.0167	0.0023	2.21309e-11	151013	ebi-a-GCST90002238	rs355869	T	C	0.219	Fasting insulin
2	165632068	-0.0167	0.0023	2.55211e-11	151013	ebi-a-GCST90002238	rs355871	G	A	0.219	Fasting insulin
2	165637993	-0.0098	0.0019	4.18504e-08	151013	ebi-a-GCST90002238	rs355899	A	C	0.474	Fasting insulin
2	165479160	0.0371	0.0062	2.11198e-08	151013	ebi-a-GCST90002238	rs79663649	G	A	0.028	Fasting insulin
2	165485978	0.0107	0.0021	2.23898e-08	151013	ebi-a-GCST90002238	rs4487103	C	G	0.611	Fasting insulin
2	165504841	-0.0287	0.003	3.95367e-24	151013	ebi-a-GCST90002238	rs13391980	A	G	0.148	Fasting insulin
2	165508300	-0.0185	0.0019	1.44112e-24	151013	ebi-a-GCST90002238	rs6713419	C	T	0.388	Fasting insulin
2	165597501	-0.0108	0.0019	5.91793e-09	151013	ebi-a-GCST90002238	rs12692745	G	A	0.592	Fasting insulin
2	165619091	-0.0168	0.0023	5.188e-12	151013	ebi-a-GCST90002238	rs355837	G	A	0.219	Fasting insulin
2	165621464	-0.0168	0.0023	1.43913e-11	151013	ebi-a-GCST90002238	rs171392	C	T	0.219	Fasting insulin
2	165633491	-0.0166	0.0023	3.39078e-11	151013	ebi-a-GCST90002238	rs355880	T	C	0.219	Fasting insulin
2	165634360	-0.0165	0.0023	4.9545e-11	151013	ebi-a-GCST90002238	rs441640	T	C	0.204	Fasting insulin
2	165642448	-0.0097	0.0018	2.69098e-08	151013	ebi-a-GCST90002238	rs355906	A	G	0.476	Fasting insulin
2	165502911	-0.0276	0.0029	5.58856e-24	151013	ebi-a-GCST90002238	rs78343493	A	G	0.148	Fasting insulin
2	165518799	-0.0284	0.0029	1.54312e-24	151013	ebi-a-GCST90002238	rs75265117	G	C	0.148	Fasting insulin
2	165554309	-0.0184	0.0019	6.6558e-23	151013	ebi-a-GCST90002238	rs12692737	A	C	0.384	Fasting insulin
2	165578581	-0.0111	0.0019	2.70801e-09	151013	ebi-a-GCST90002238	rs6414069	G	A	0.592	Fasting insulin
2	165603512	-0.0178	0.0029	1.68e-10	151013	ebi-a-GCST90002238	rs10178921	C	T	0.133	Fasting insulin
2	165609194	-0.0166	0.0023	6.95825e-12	151013	ebi-a-GCST90002238	rs446315	C	T	0.218	Fasting insulin
2	165611604	-0.0168	0.0023	9.31537e-12	151013	ebi-a-GCST90002238	rs1828213	G	T	0.219	Fasting insulin
2	165616833	-0.0169	0.0023	8.05378e-12	151013	ebi-a-GCST90002238	rs355832	T	C	0.219	Fasting insulin
2	165619049	-0.0171	0.0023	5.188e-12	151013	ebi-a-GCST90002238	rs355836	A	G	0.219	Fasting insulin
2	165622946	-0.0169	0.0023	9.31537e-12	151013	ebi-a-GCST90002238	rs355843	G	A	0.219	Fasting insulin
2	165624861	-0.0167	0.0023	1.91779e-11	151013	ebi-a-GCST90002238	rs650330	A	G	0.219	Fasting insulin
2	165625830	-0.0189	0.003	1.5181e-11	151013	ebi-a-GCST90002238	rs355849	C	T	0.133	Fasting insulin
2	165630201	-0.0183	0.0029	9.62277e-11	151013	ebi-a-GCST90002238	rs355863	A	C	0.133	Fasting insulin
2	165632755	-0.0163	0.0023	2.55211e-11	151013	ebi-a-GCST90002238	rs355875	A	G	0.219	Fasting insulin
2	165635057	-0.0165	0.0025	1.123e-10	151013	ebi-a-GCST90002238	rs355892	G	A	0.212	Fasting insulin
2	165675693	-0.0166	0.003	1.48399e-08	151013	ebi-a-GCST90002238	rs441414	G	A	0.133	Fasting insulin
2	226903750	-0.0156	0.0023	6.01035e-12	151013	ebi-a-GCST90002238	rs1403364	A	G	0.24	Fasting insulin
2	226905131	-0.0156	0.0023	1.57616e-12	151013	ebi-a-GCST90002238	rs10432549	C	T	0.236	Fasting insulin
2	226914381	-0.0154	0.0023	2.8688e-12	151013	ebi-a-GCST90002238	rs11674425	A	G	0.24	Fasting insulin
2	226923229	-0.0156	0.0023	1.83189e-12	151013	ebi-a-GCST90002238	rs7596924	T	C	0.241	Fasting insulin
2	226925725	-0.0156	0.0023	1.57616e-12	151013	ebi-a-GCST90002238	rs62189029	G	C	0.241	Fasting insulin
2	226930665	-0.0156	0.0023	1.57616e-12	151013	ebi-a-GCST90002238	rs62189033	T	C	0.241	Fasting insulin
2	226934212	-0.0156	0.0023	1.83189e-12	151013	ebi-a-GCST90002238	rs1533883	C	T	0.241	Fasting insulin
2	226953504	-0.0172	0.0025	4.71737e-13	151013	ebi-a-GCST90002238	rs62187668	G	T	0.219	Fasting insulin
2	226979632	-0.0155	0.0023	1.83189e-12	151013	ebi-a-GCST90002238	rs7583789	T	G	0.243	Fasting insulin
2	226990798	-0.0154	0.0023	2.8688e-12	151013	ebi-a-GCST90002238	rs13388153	T	C	0.243	Fasting insulin
2	227011320	-0.019	0.0023	5.07458e-17	151013	ebi-a-GCST90002238	rs13422522	G	C	0.206	Fasting insulin
2	227014441	-0.0191	0.0022	7.30971e-18	151013	ebi-a-GCST90002238	rs10188446	G	A	0.207	Fasting insulin
2	227016984	-0.0191	0.0022	6.06457e-18	151013	ebi-a-GCST90002238	rs12474718	G	A	0.207	Fasting insulin
2	227066471	0.0226	0.002	5.71347e-29	151013	ebi-a-GCST90002238	rs2972153	C	T	0.668	Fasting insulin
2	227095876	0.0248	0.0019	6.07435e-38	151013	ebi-a-GCST90002238	rs1024137	T	G	0.623	Fasting insulin
2	227098387	0.019	0.0018	1.48902e-25	151013	ebi-a-GCST90002238	rs1515114	G	A	0.471	Fasting insulin
2	227107035	0.0253	0.0019	2.2751e-38	151013	ebi-a-GCST90002238	rs2972136	G	A	0.628	Fasting insulin
2	227123584	0.0232	0.0019	8.18653e-34	151013	ebi-a-GCST90002238	rs2943658	G	A	0.628	Fasting insulin
2	227136202	0.0233	0.0019	5.12153e-33	151013	ebi-a-GCST90002238	rs1567973	G	A	0.627	Fasting insulin
2	227138947	0.0233	0.0019	3.7792e-33	151013	ebi-a-GCST90002238	rs1399625	A	G	0.627	Fasting insulin
2	227154246	0.0232	0.002	7.56659e-32	151013	ebi-a-GCST90002238	rs2972157	C	T	0.599	Fasting insulin
2	227156730	0.0232	0.0019	6.93745e-33	151013	ebi-a-GCST90002238	rs2458993	T	C	0.624	Fasting insulin
2	227157209	0.0229	0.0019	6.93745e-33	151013	ebi-a-GCST90002238	rs2713549	G	A	0.625	Fasting insulin
2	227164437	0.0229	0.0019	9.39074e-33	151013	ebi-a-GCST90002238	rs2713560	T	C	0.625	Fasting insulin
2	227168672	0.0181	0.0021	9.15588e-19	151013	ebi-a-GCST90002238	rs1515096	T	C	0.446	Fasting insulin
2	227175677	0.0156	0.0018	8.24138e-17	151013	ebi-a-GCST90002238	rs35025214	G	C	0.45	Fasting insulin
2	227179889	0.0233	0.0019	3.7792e-33	151013	ebi-a-GCST90002238	rs2713551	T	C	0.62	Fasting insulin
2	227185749	-0.0197	0.0019	9.88098e-25	151013	ebi-a-GCST90002238	rs10804330	C	T	0.446	Fasting insulin
2	27548038	0.0105	0.0019	9.1679e-09	151013	ebi-a-GCST90002238	rs4665378	C	A	0.392	Fasting insulin
2	27635582	0.0103	0.0019	7.89696e-09	151013	ebi-a-GCST90002238	rs1060525	G	A	0.383	Fasting insulin
2	27646083	0.0103	0.0019	5.84804e-09	151013	ebi-a-GCST90002238	rs59644396	G	A	0.381	Fasting insulin
2	27647576	0.011	0.0019	3.70997e-09	151013	ebi-a-GCST90002238	rs11691432	T	C	0.384	Fasting insulin
2	27649929	0.012	0.0019	2.98003e-10	151013	ebi-a-GCST90002238	rs1728911	G	T	0.409	Fasting insulin
2	27657167	0.0108	0.0019	1.46801e-09	151013	ebi-a-GCST90002238	rs704791	C	T	0.385	Fasting insulin
2	27711893	0.0108	0.0019	5.06804e-09	151013	ebi-a-GCST90002238	rs1260327	G	A	0.447	Fasting insulin
2	27714526	0.0109	0.0019	1.25499e-09	151013	ebi-a-GCST90002238	rs2288155	C	T	0.376	Fasting insulin
2	27715207	0.0108	0.0019	2.00401e-09	151013	ebi-a-GCST90002238	rs8395	A	T	0.377	Fasting insulin
2	27727314	0.0112	0.0019	1.46801e-09	151013	ebi-a-GCST90002238	rs10169261	T	C	0.384	Fasting insulin
2	27750139	0.0179	0.0026	1.07597e-14	151013	ebi-a-GCST90002238	rs6744393	T	C	0.166	Fasting insulin
2	27750546	0.0209	0.002	3.98474e-27	151013	ebi-a-GCST90002238	rs2911711	A	T	0.5	Fasting insulin
2	27751562	0.0181	0.0027	4.45451e-14	151013	ebi-a-GCST90002238	rs78680773	C	A	0.165	Fasting insulin
2	27753878	-0.0167	0.0022	3.1703e-15	151013	ebi-a-GCST90002238	rs4665985	C	A	0.256	Fasting insulin
2	27757343	0.0117	0.0023	1.85699e-08	151013	ebi-a-GCST90002238	rs10181342	G	A	0.202	Fasting insulin
2	27768381	0.0116	0.0023	2.36401e-08	151013	ebi-a-GCST90002238	rs62141278	T	C	0.199	Fasting insulin
2	27771415	0.0113	0.0023	2.666e-08	151013	ebi-a-GCST90002238	rs62141279	T	C	0.199	Fasting insulin
2	27774449	0.0117	0.0023	2.09599e-08	151013	ebi-a-GCST90002238	rs2384627	A	G	0.199	Fasting insulin
2	27786188	-0.0158	0.0021	3.14413e-15	151013	ebi-a-GCST90002238	rs10208529	T	A	0.273	Fasting insulin
2	27811722	-0.016	0.0021	5.4325e-15	151013	ebi-a-GCST90002238	rs12478841	G	A	0.276	Fasting insulin
2	27816593	0.0113	0.0023	2.45901e-08	151013	ebi-a-GCST90002238	rs62138965	C	T	0.198	Fasting insulin
2	27838549	0.0114	0.0022	2.174e-08	151013	ebi-a-GCST90002238	rs1881395	A	G	0.202	Fasting insulin
2	27934524	0.0114	0.0021	1.237e-09	151013	ebi-a-GCST90002238	rs58199976	C	T	0.261	Fasting insulin
2	27939071	0.0116	0.0025	1.226e-08	151013	ebi-a-GCST90002238	rs115386260	T	C	0.199	Fasting insulin
2	27950837	-0.0148	0.0025	5.6846e-11	151013	ebi-a-GCST90002238	rs10432705	A	G	0.226	Fasting insulin
2	28085544	-0.0144	0.0025	6.69607e-09	151013	ebi-a-GCST90002238	rs77353560	A	C	0.204	Fasting insulin
2	27567407	0.0099	0.0019	1.23299e-08	151013	ebi-a-GCST90002238	rs6743819	T	G	0.39	Fasting insulin
2	27592423	0.0109	0.0019	9.15799e-10	151013	ebi-a-GCST90002238	rs7602534	T	C	0.376	Fasting insulin
2	27619049	0.0118	0.0019	6.02143e-11	151013	ebi-a-GCST90002238	rs1083864	G	C	0.412	Fasting insulin
2	27626017	0.011	0.0019	3.18302e-09	151013	ebi-a-GCST90002238	rs4665975	T	A	0.375	Fasting insulin
2	27627366	0.0108	0.0019	7.89696e-09	151013	ebi-a-GCST90002238	rs2950834	A	G	0.384	Fasting insulin
2	27659491	0.0106	0.0019	3.70997e-09	151013	ebi-a-GCST90002238	rs780102	C	T	0.385	Fasting insulin
2	27684734	0.0111	0.0019	3.18302e-09	151013	ebi-a-GCST90002238	rs780107	G	A	0.386	Fasting insulin
2	27685388	0.0122	0.0018	1.033e-11	151013	ebi-a-GCST90002238	rs780110	A	G	0.418	Fasting insulin
2	27691588	0.0109	0.0021	2.929e-08	151013	ebi-a-GCST90002238	rs12464368	A	C	0.338	Fasting insulin
2	27731212	0.0153	0.0025	1.8281e-13	151013	ebi-a-GCST90002238	rs3817588	C	T	0.211	Fasting insulin
2	27733452	0.0108	0.0019	1.46801e-09	151013	ebi-a-GCST90002238	rs4425043	A	G	0.379	Fasting insulin
2	27744089	0.0183	0.0027	1.24796e-14	151013	ebi-a-GCST90002238	rs74928908	G	A	0.166	Fasting insulin
2	27749669	0.0106	0.0019	1.91602e-08	151013	ebi-a-GCST90002238	rs11682621	A	G	0.384	Fasting insulin
2	165528876	-0.0199	0.0019	5.83848e-28	151013	ebi-a-GCST90002238	rs13389219	T	C	0.409	Fasting insulin
2	165501849	-0.0176	0.002	4.49987e-21	151013	ebi-a-GCST90002238	rs3923113	C	A	0.383	Fasting insulin
2	165506724	-0.019	0.0019	6.58264e-25	151013	ebi-a-GCST90002238	rs10930133	A	T	0.388	Fasting insulin
2	165509579	-0.0208	0.0023	2.93427e-20	151013	ebi-a-GCST90002238	rs7607886	A	G	0.232	Fasting insulin
2	165540800	-0.0271	0.0029	6.34746e-24	151013	ebi-a-GCST90002238	rs12328675	C	T	0.149	Fasting insulin
2	165552942	-0.018	0.0019	5.17845e-23	151013	ebi-a-GCST90002238	rs6752978	T	G	0.384	Fasting insulin
2	165555207	-0.018	0.0019	6.6558e-23	151013	ebi-a-GCST90002238	rs7609045	A	G	0.384	Fasting insulin
2	165573039	-0.0105	0.0019	4.33701e-09	151013	ebi-a-GCST90002238	rs6748833	G	T	0.588	Fasting insulin
2	165579159	-0.011	0.0019	3.17103e-09	151013	ebi-a-GCST90002238	rs6432802	C	G	0.594	Fasting insulin
2	165597741	-0.0171	0.0023	8.07421e-14	151013	ebi-a-GCST90002238	rs12990772	T	C	0.239	Fasting insulin
2	165609394	-0.0169	0.0022	4.1419e-14	151013	ebi-a-GCST90002238	rs401131	G	A	0.259	Fasting insulin
2	165624586	-0.0177	0.0025	1.39894e-12	151013	ebi-a-GCST90002238	rs355846	C	T	0.219	Fasting insulin
2	165629214	-0.0167	0.0023	2.21309e-11	151013	ebi-a-GCST90002238	rs355857	G	A	0.219	Fasting insulin
2	165630460	-0.0116	0.0019	9.15799e-10	151013	ebi-a-GCST90002238	rs355865	C	T	0.633	Fasting insulin
2	165630823	-0.0167	0.0023	2.21309e-11	151013	ebi-a-GCST90002238	rs355866	A	G	0.219	Fasting insulin
2	165640392	-0.0099	0.0019	3.61501e-08	151013	ebi-a-GCST90002238	rs355903	T	C	0.474	Fasting insulin
2	226900322	-0.0154	0.0023	3.32966e-12	151013	ebi-a-GCST90002238	rs60271363	C	T	0.241	Fasting insulin
2	226901701	-0.0155	0.0023	2.8688e-12	151013	ebi-a-GCST90002238	rs1851523	G	C	0.24	Fasting insulin
2	226922612	-0.0155	0.0023	1.83189e-12	151013	ebi-a-GCST90002238	rs16866798	A	G	0.241	Fasting insulin
2	226928027	-0.0156	0.0023	1.35613e-12	151013	ebi-a-GCST90002238	rs62189031	G	T	0.241	Fasting insulin
2	226956763	-0.0154	0.0023	2.8688e-12	151013	ebi-a-GCST90002238	rs10191023	A	G	0.243	Fasting insulin
2	226986707	-0.0156	0.0023	2.12912e-12	151013	ebi-a-GCST90002238	rs6715093	G	A	0.243	Fasting insulin
2	226987284	-0.0155	0.0023	2.47172e-12	151013	ebi-a-GCST90002238	rs11686362	A	G	0.243	Fasting insulin
2	227022036	-0.02	0.002	3.41193e-24	151013	ebi-a-GCST90002238	rs13405357	C	T	0.348	Fasting insulin
2	227038586	-0.0178	0.003	1.45001e-08	151013	ebi-a-GCST90002238	rs79567528	C	T	0.119	Fasting insulin
2	227047414	0.0226	0.0019	1.00995e-30	151013	ebi-a-GCST90002238	rs2943651	T	G	0.669	Fasting insulin
2	227054381	0.0227	0.0019	5.70164e-31	151013	ebi-a-GCST90002238	rs2943632	G	A	0.672	Fasting insulin
2	227068080	0.0231	0.0019	5.65718e-32	151013	ebi-a-GCST90002238	rs2943634	C	A	0.658	Fasting insulin
2	227093585	0.024	0.0019	2.11982e-36	151013	ebi-a-GCST90002238	rs2943640	C	A	0.632	Fasting insulin
2	227093745	0.0246	0.0019	3.73422e-36	151013	ebi-a-GCST90002238	rs2943641	C	T	0.625	Fasting insulin
2	227109204	0.0146	0.0023	9.04482e-11	151013	ebi-a-GCST90002238	rs2972134	A	G	0.227	Fasting insulin
2	227117698	0.0245	0.0019	5.8776e-37	151013	ebi-a-GCST90002238	rs2972155	G	C	0.635	Fasting insulin
2	227136341	0.0151	0.0018	3.74024e-16	151013	ebi-a-GCST90002238	rs1033202	G	C	0.45	Fasting insulin
2	227141768	0.0231	0.0019	6.93745e-33	151013	ebi-a-GCST90002238	rs2713541	T	A	0.625	Fasting insulin
2	226909222	-0.0154	0.0023	2.47172e-12	151013	ebi-a-GCST90002238	rs6436590	G	C	0.241	Fasting insulin
2	226923401	-0.016	0.0023	1.87888e-12	151013	ebi-a-GCST90002238	rs7597168	T	C	0.241	Fasting insulin
2	226931562	-0.0155	0.0023	1.83189e-12	151013	ebi-a-GCST90002238	rs16866803	T	C	0.241	Fasting insulin
2	226932773	-0.0156	0.0023	1.83189e-12	151013	ebi-a-GCST90002238	rs1969407	A	G	0.241	Fasting insulin
2	226944150	-0.0155	0.0023	2.12912e-12	151013	ebi-a-GCST90002238	rs10165621	A	G	0.241	Fasting insulin
2	226961928	-0.0156	0.0023	1.57616e-12	151013	ebi-a-GCST90002238	rs1608227	C	T	0.243	Fasting insulin
2	226965347	-0.0156	0.0023	1.83189e-12	151013	ebi-a-GCST90002238	rs11690744	T	G	0.243	Fasting insulin
2	226966495	-0.0159	0.0023	7.38244e-13	151013	ebi-a-GCST90002238	rs13387372	C	T	0.243	Fasting insulin
2	226972348	-0.0162	0.0025	3.00123e-12	151013	ebi-a-GCST90002238	rs57634424	T	C	0.224	Fasting insulin
2	226976291	-0.0153	0.0023	3.86189e-12	151013	ebi-a-GCST90002238	rs13390725	A	G	0.243	Fasting insulin
2	227028733	-0.0186	0.0019	1.84204e-22	151013	ebi-a-GCST90002238	rs2894586	T	A	0.488	Fasting insulin
2	227038818	-0.0184	0.0018	1.42692e-22	151013	ebi-a-GCST90002238	rs4645008	C	T	0.493	Fasting insulin
2	227054881	0.0186	0.0019	3.79315e-22	151013	ebi-a-GCST90002238	rs2943633	C	A	0.512	Fasting insulin
2	227092150	0.0188	0.0018	2.8721e-24	151013	ebi-a-GCST90002238	rs2972149	A	T	0.471	Fasting insulin
2	227092802	0.0248	0.0019	6.07435e-38	151013	ebi-a-GCST90002238	rs2176040	G	A	0.627	Fasting insulin
2	227099854	0.0246	0.0019	1.166e-37	151013	ebi-a-GCST90002238	rs2972147	C	T	0.621	Fasting insulin
2	227104111	0.0244	0.0019	2.11982e-36	151013	ebi-a-GCST90002238	rs2972140	C	T	0.633	Fasting insulin
2	227117850	0.0153	0.002	8.23379e-15	151013	ebi-a-GCST90002238	rs2943655	C	T	0.38	Fasting insulin
2	227123439	0.0242	0.0019	3.66438e-35	151013	ebi-a-GCST90002238	rs2943657	T	C	0.619	Fasting insulin
2	227142666	0.0156	0.0018	2.74284e-17	151013	ebi-a-GCST90002238	rs1849878	G	A	0.448	Fasting insulin
2	227144372	0.0233	0.0019	5.12153e-33	151013	ebi-a-GCST90002238	rs2713544	A	T	0.624	Fasting insulin
2	227164504	0.0229	0.0019	6.93745e-33	151013	ebi-a-GCST90002238	rs2713559	G	C	0.625	Fasting insulin
2	227164653	0.0233	0.0019	6.93745e-33	151013	ebi-a-GCST90002238	rs2673136	A	G	0.625	Fasting insulin
2	227167100	0.0182	0.0027	4.96364e-13	151013	ebi-a-GCST90002238	rs11692712	T	C	0.214	Fasting insulin
2	227171603	0.0229	0.0019	6.93745e-33	151013	ebi-a-GCST90002238	rs2713557	C	T	0.625	Fasting insulin
2	227174461	0.0232	0.0019	6.93745e-33	151013	ebi-a-GCST90002238	rs2713553	A	G	0.625	Fasting insulin
2	227174983	0.0154	0.0018	1.27409e-16	151013	ebi-a-GCST90002238	rs2673148	C	A	0.447	Fasting insulin
2	227190317	0.0181	0.0019	2.33722e-19	151013	ebi-a-GCST90002238	rs2894593	C	T	0.542	Fasting insulin
2	227192443	0.0184	0.002	4.71846e-19	151013	ebi-a-GCST90002238	rs7590201	T	G	0.542	Fasting insulin
2	227195517	0.0184	0.002	4.71846e-19	151013	ebi-a-GCST90002238	rs6711050	C	T	0.54	Fasting insulin
2	165513091	-0.0186	0.0019	3.89224e-25	151013	ebi-a-GCST90002238	rs10195252	C	T	0.418	Fasting insulin
2	165532454	-0.0195	0.0019	4.46889e-25	151013	ebi-a-GCST90002238	rs10187501	G	A	0.376	Fasting insulin
2	165568957	-0.0105	0.0019	4.33701e-09	151013	ebi-a-GCST90002238	rs3820982	A	C	0.588	Fasting insulin
2	165569373	-0.0104	0.0019	5.06804e-09	151013	ebi-a-GCST90002238	rs3769876	C	T	0.588	Fasting insulin
2	165575431	-0.0105	0.0019	5.06804e-09	151013	ebi-a-GCST90002238	rs3754954	T	G	0.588	Fasting insulin
2	165577164	-0.0196	0.003	2.34315e-11	151013	ebi-a-GCST90002238	rs10221833	C	G	0.129	Fasting insulin
2	165577574	-0.0106	0.0019	2.70801e-09	151013	ebi-a-GCST90002238	rs1117982	C	T	0.592	Fasting insulin
2	165581707	-0.0109	0.0019	3.17103e-09	151013	ebi-a-GCST90002238	rs12619501	A	C	0.592	Fasting insulin
2	165584407	-0.0109	0.0019	4.33701e-09	151013	ebi-a-GCST90002238	rs12692743	T	C	0.592	Fasting insulin
2	165597762	-0.0168	0.0025	9.31537e-12	151013	ebi-a-GCST90002238	rs35212788	G	C	0.218	Fasting insulin
2	165610429	-0.017	0.0023	6.01035e-12	151013	ebi-a-GCST90002238	rs366965	C	G	0.219	Fasting insulin
2	165612448	-0.0165	0.0023	9.31537e-12	151013	ebi-a-GCST90002238	rs355827	A	C	0.219	Fasting insulin
2	165620031	-0.0168	0.0023	1.43913e-11	151013	ebi-a-GCST90002238	rs355839	G	C	0.219	Fasting insulin
2	165622122	-0.0169	0.0023	9.31537e-12	151013	ebi-a-GCST90002238	rs355840	G	C	0.219	Fasting insulin
2	165627618	-0.0164	0.0023	1.66112e-11	151013	ebi-a-GCST90002238	rs355853	C	T	0.219	Fasting insulin
2	165628977	-0.0167	0.0023	2.21309e-11	151013	ebi-a-GCST90002238	rs355856	A	T	0.219	Fasting insulin
2	165630793	-0.0167	0.0023	2.21309e-11	151013	ebi-a-GCST90002238	rs392050	A	G	0.219	Fasting insulin
2	165631194	-0.0175	0.0025	2.91407e-12	151013	ebi-a-GCST90002238	rs355868	T	C	0.219	Fasting insulin
2	165633427	-0.0165	0.0023	4.4978e-11	151013	ebi-a-GCST90002238	rs355879	C	T	0.22	Fasting insulin
2	165633933	-0.0164	0.0023	5.95525e-11	151013	ebi-a-GCST90002238	rs355884	A	C	0.216	Fasting insulin
2	165635147	-0.0163	0.0023	5.95525e-11	151013	ebi-a-GCST90002238	rs355893	G	A	0.22	Fasting insulin
2	165638070	-0.011	0.0019	4.83905e-10	151013	ebi-a-GCST90002238	rs355900	C	T	0.625	Fasting insulin
2	165641340	-0.0099	0.0019	3.61501e-08	151013	ebi-a-GCST90002238	rs355904	T	A	0.474	Fasting insulin
2	165551201	-0.0276	0.0029	6.64202e-24	151013	ebi-a-GCST90002238	rs7607980	C	T	0.149	Fasting insulin
2	165555539	-0.0282	0.0029	4.46478e-24	151013	ebi-a-GCST90002238	rs79953491	G	A	0.149	Fasting insulin
2	165612741	-0.0117	0.0019	9.40373e-11	151013	ebi-a-GCST90002238	rs355828	T	C	0.624	Fasting insulin
2	165616315	-0.0182	0.0029	7.68422e-11	151013	ebi-a-GCST90002238	rs355829	T	G	0.133	Fasting insulin
2	165626304	-0.0167	0.0023	2.21309e-11	151013	ebi-a-GCST90002238	rs355852	A	C	0.219	Fasting insulin
2	165629520	-0.0167	0.0023	2.21309e-11	151013	ebi-a-GCST90002238	rs355859	A	T	0.219	Fasting insulin
2	165630100	-0.0167	0.0023	2.21309e-11	151013	ebi-a-GCST90002238	rs355862	G	A	0.219	Fasting insulin
2	165632668	-0.0167	0.0023	2.55211e-11	151013	ebi-a-GCST90002238	rs355874	A	G	0.219	Fasting insulin
2	165634156	-0.0167	0.0025	5.6846e-11	151013	ebi-a-GCST90002238	rs355886	A	G	0.219	Fasting insulin
2	165634551	-0.0161	0.0023	4.4978e-11	151013	ebi-a-GCST90002238	rs355888	G	A	0.219	Fasting insulin
2	226866226	-0.0164	0.0025	1.19207e-11	151013	ebi-a-GCST90002238	rs6760762	T	C	0.235	Fasting insulin
2	226899187	-0.0155	0.0023	2.8688e-12	151013	ebi-a-GCST90002238	rs16866787	G	A	0.24	Fasting insulin
2	226900754	-0.0154	0.0023	2.8688e-12	151013	ebi-a-GCST90002238	rs10199231	G	T	0.24	Fasting insulin
2	226909209	-0.0155	0.0023	2.12912e-12	151013	ebi-a-GCST90002238	rs6734619	A	C	0.241	Fasting insulin
2	226910618	-0.0155	0.0023	2.47172e-12	151013	ebi-a-GCST90002238	rs925903	T	C	0.241	Fasting insulin
2	226917839	-0.0158	0.0023	8.59805e-13	151013	ebi-a-GCST90002238	rs10191186	G	T	0.241	Fasting insulin
2	226922858	-0.0158	0.0023	1.16493e-12	151013	ebi-a-GCST90002238	rs11895224	C	T	0.243	Fasting insulin
2	226929303	-0.0155	0.0023	1.83189e-12	151013	ebi-a-GCST90002238	rs62189032	C	A	0.241	Fasting insulin
2	226939875	-0.0157	0.0023	1.35613e-12	151013	ebi-a-GCST90002238	rs62189038	T	C	0.241	Fasting insulin
2	226948783	-0.0156	0.0023	1.83189e-12	151013	ebi-a-GCST90002238	rs13401009	C	G	0.241	Fasting insulin
2	226897985	-0.0161	0.0022	3.50187e-14	151013	ebi-a-GCST90002238	rs1518296	C	T	0.24	Fasting insulin
2	226899056	-0.0155	0.0023	3.86189e-12	151013	ebi-a-GCST90002238	rs16866785	G	A	0.24	Fasting insulin
2	226908993	-0.0155	0.0023	2.12912e-12	151013	ebi-a-GCST90002238	rs6705444	T	A	0.241	Fasting insulin
2	226910061	-0.0154	0.0023	2.12912e-12	151013	ebi-a-GCST90002238	rs62189002	A	G	0.241	Fasting insulin
2	226911716	-0.0154	0.0023	2.47172e-12	151013	ebi-a-GCST90002238	rs13401096	G	A	0.241	Fasting insulin
2	226923909	-0.0156	0.0023	1.83189e-12	151013	ebi-a-GCST90002238	rs28371840	A	G	0.241	Fasting insulin
2	226936698	-0.0156	0.0023	1.57616e-12	151013	ebi-a-GCST90002238	rs7602364	G	A	0.241	Fasting insulin
2	226963206	-0.0156	0.0023	1.57616e-12	151013	ebi-a-GCST90002238	rs72977713	G	A	0.243	Fasting insulin
2	226976490	-0.0156	0.0025	6.91672e-12	151013	ebi-a-GCST90002238	rs55954020	A	T	0.234	Fasting insulin
2	226977182	-0.0155	0.0023	2.12912e-12	151013	ebi-a-GCST90002238	rs13419356	T	A	0.243	Fasting insulin
2	226989328	-0.0155	0.0023	2.12912e-12	151013	ebi-a-GCST90002238	rs1403356	G	T	0.243	Fasting insulin
2	226992454	-0.0151	0.0023	1.87284e-11	151013	ebi-a-GCST90002238	rs1522811	A	C	0.244	Fasting insulin
2	227012160	-0.0187	0.0023	2.07491e-16	151013	ebi-a-GCST90002238	rs28608995	T	A	0.206	Fasting insulin
2	227012623	-0.0189	0.0022	1.84502e-17	151013	ebi-a-GCST90002238	rs10173254	C	T	0.206	Fasting insulin
2	227020853	-0.0201	0.0019	2.65216e-24	151013	ebi-a-GCST90002238	rs13388242	A	G	0.346	Fasting insulin
2	227026531	-0.0187	0.0019	6.61302e-23	151013	ebi-a-GCST90002238	rs6717669	C	T	0.487	Fasting insulin
2	227034499	-0.0184	0.0018	1.84204e-22	151013	ebi-a-GCST90002238	rs6713510	A	G	0.488	Fasting insulin
2	227036911	-0.0226	0.002	7.32825e-30	151013	ebi-a-GCST90002238	rs62188784	T	C	0.334	Fasting insulin
2	227046342	0.0186	0.0018	6.61302e-23	151013	ebi-a-GCST90002238	rs2943644	C	T	0.511	Fasting insulin
2	227058625	0.0225	0.0019	1.78402e-30	151013	ebi-a-GCST90002238	rs2176042	T	C	0.668	Fasting insulin
2	227062080	0.0235	0.0019	9.75214e-33	151013	ebi-a-GCST90002238	rs952227	G	A	0.658	Fasting insulin
2	227069522	0.0182	0.0018	3.06196e-22	151013	ebi-a-GCST90002238	rs2972150	C	T	0.512	Fasting insulin
2	227077377	0.0226	0.0019	1.00995e-30	151013	ebi-a-GCST90002238	rs2943635	T	C	0.666	Fasting insulin
2	227083411	0.0237	0.0019	3.67282e-34	151013	ebi-a-GCST90002238	rs1399627	G	A	0.636	Fasting insulin
2	227088577	0.0189	0.0019	6.34746e-24	151013	ebi-a-GCST90002238	rs2943637	C	A	0.468	Fasting insulin
2	227101309	0.0247	0.0019	6.07435e-38	151013	ebi-a-GCST90002238	rs2972145	C	T	0.623	Fasting insulin
2	227105921	0.0253	0.0019	2.2751e-38	151013	ebi-a-GCST90002238	rs2943650	T	C	0.628	Fasting insulin
2	227106361	0.0249	0.0019	1.63795e-38	151013	ebi-a-GCST90002238	rs2972137	A	G	0.628	Fasting insulin
2	227107950	0.0129	0.0021	2.81002e-09	151013	ebi-a-GCST90002238	rs7604102	G	A	0.251	Fasting insulin
2	227108083	0.0131	0.0022	2.44298e-09	151013	ebi-a-GCST90002238	rs13391926	G	T	0.249	Fasting insulin
2	227112754	0.0248	0.0019	4.38228e-38	151013	ebi-a-GCST90002238	rs2943654	T	C	0.623	Fasting insulin
2	227113202	0.0147	0.0023	7.47137e-11	151013	ebi-a-GCST90002238	rs2396303	T	C	0.223	Fasting insulin
2	227117778	0.0248	0.0019	1.11789e-36	151013	ebi-a-GCST90002238	rs2972156	G	C	0.615	Fasting insulin
2	227127190	0.0126	0.0022	4.21299e-08	151013	ebi-a-GCST90002238	rs16866912	A	T	0.232	Fasting insulin
2	227128543	0.0238	0.0019	3.66438e-35	151013	ebi-a-GCST90002238	rs2943660	G	T	0.616	Fasting insulin
2	227128899	0.023	0.0019	5.12153e-33	151013	ebi-a-GCST90002238	rs1515099	A	G	0.625	Fasting insulin
2	227128917	0.0237	0.0019	6.85488e-35	151013	ebi-a-GCST90002238	rs1515100	A	C	0.616	Fasting insulin
2	227134516	0.0155	0.0018	4.26678e-17	151013	ebi-a-GCST90002238	rs2713538	G	A	0.452	Fasting insulin
2	227139572	0.0157	0.0018	4.26678e-17	151013	ebi-a-GCST90002238	rs2673129	G	A	0.448	Fasting insulin
2	227140029	0.0157	0.0018	3.42216e-17	151013	ebi-a-GCST90002238	rs2673130	T	C	0.447	Fasting insulin
2	227140987	0.023	0.0019	3.7792e-33	151013	ebi-a-GCST90002238	rs1515102	A	G	0.627	Fasting insulin
2	227145757	0.0242	0.0019	3.66438e-35	151013	ebi-a-GCST90002238	rs2673134	G	A	0.617	Fasting insulin
2	227149804	0.0158	0.0018	2.19685e-17	151013	ebi-a-GCST90002238	rs2713545	G	T	0.446	Fasting insulin
2	227159177	0.0249	0.0019	7.85055e-37	151013	ebi-a-GCST90002238	rs2673141	A	G	0.612	Fasting insulin
2	227162979	0.0232	0.0019	6.93745e-33	151013	ebi-a-GCST90002238	rs1606791	A	G	0.625	Fasting insulin
2	227163142	0.0157	0.0018	6.62217e-17	151013	ebi-a-GCST90002238	rs2713537	A	T	0.445	Fasting insulin
2	227176093	0.0228	0.0019	1.26999e-32	151013	ebi-a-GCST90002238	rs1515116	A	G	0.623	Fasting insulin
2	227178726	0.023	0.0019	3.7792e-33	151013	ebi-a-GCST90002238	rs6436620	C	T	0.624	Fasting insulin
2	227197598	0.0139	0.0023	3.70997e-09	151013	ebi-a-GCST90002238	rs10167282	C	A	0.239	Fasting insulin
2	27550967	0.01	0.0019	9.1679e-09	151013	ebi-a-GCST90002238	rs1049817	G	A	0.39	Fasting insulin
2	27556721	0.0104	0.0019	1.68101e-09	151013	ebi-a-GCST90002238	rs3739095	A	G	0.413	Fasting insulin
2	27574953	0.0098	0.0019	2.216e-08	151013	ebi-a-GCST90002238	rs4665969	C	T	0.389	Fasting insulin
2	27595756	0.0106	0.0019	3.18302e-09	151013	ebi-a-GCST90002238	rs1528533	C	G	0.383	Fasting insulin
2	27656036	0.0106	0.0019	3.70997e-09	151013	ebi-a-GCST90002238	rs809673	G	A	0.385	Fasting insulin
2	27684957	0.0126	0.0019	6.01035e-12	151013	ebi-a-GCST90002238	rs780108	C	T	0.418	Fasting insulin
2	27715416	0.0108	0.0019	2.00401e-09	151013	ebi-a-GCST90002238	rs2303369	T	C	0.377	Fasting insulin
2	27721971	0.0107	0.0019	3.18302e-09	151013	ebi-a-GCST90002238	rs813592	C	T	0.385	Fasting insulin
2	27734972	0.0202	0.0019	1.72306e-29	151013	ebi-a-GCST90002238	rs6547692	A	G	0.548	Fasting insulin
2	27752692	0.0119	0.0021	3.70997e-09	151013	ebi-a-GCST90002238	rs11682265	G	A	0.36	Fasting insulin
2	27755825	-0.0159	0.0021	1.03896e-15	151013	ebi-a-GCST90002238	rs4665987	A	G	0.273	Fasting insulin
2	27814438	0.0109	0.0023	4.00304e-08	151013	ebi-a-GCST90002238	rs62138964	T	C	0.202	Fasting insulin
2	27836605	-0.0158	0.0021	1.47299e-15	151013	ebi-a-GCST90002238	rs13020949	T	C	0.27	Fasting insulin
2	27853245	-0.0159	0.0021	9.15166e-15	151013	ebi-a-GCST90002238	rs13002853	G	C	0.26	Fasting insulin
2	27913188	-0.0153	0.0025	3.32966e-12	151013	ebi-a-GCST90002238	rs12998770	C	T	0.226	Fasting insulin
2	27928797	-0.0152	0.0023	1.87284e-11	151013	ebi-a-GCST90002238	rs13030973	C	T	0.226	Fasting insulin
2	27987221	-0.0136	0.0026	1.17101e-08	151013	ebi-a-GCST90002238	rs13006480	G	C	0.189	Fasting insulin
2	28113911	-0.0147	0.0026	8.32396e-09	151013	ebi-a-GCST90002238	rs2305929	G	A	0.204	Fasting insulin
2	165599166	-0.0183	0.003	1.50401e-10	151013	ebi-a-GCST90002238	rs77580324	G	T	0.133	Fasting insulin
2	165618056	-0.0171	0.0023	4.47713e-12	151013	ebi-a-GCST90002238	rs355834	A	G	0.219	Fasting insulin
2	165619163	-0.0118	0.0019	7.9561e-11	151013	ebi-a-GCST90002238	rs355838	G	T	0.624	Fasting insulin
2	165633029	-0.0166	0.0023	3.39078e-11	151013	ebi-a-GCST90002238	rs355878	C	T	0.22	Fasting insulin
2	165633939	-0.016	0.0023	5.95525e-11	151013	ebi-a-GCST90002238	rs355885	A	G	0.216	Fasting insulin
2	165656787	-0.0097	0.0019	4.54496e-08	151013	ebi-a-GCST90002238	rs355914	C	G	0.625	Fasting insulin
2	27740404	0.0113	0.0019	1.46801e-09	151013	ebi-a-GCST90002238	rs11127044	G	C	0.379	Fasting insulin
2	27752296	0.0109	0.0019	9.1679e-09	151013	ebi-a-GCST90002238	rs11682083	G	A	0.373	Fasting insulin
2	27752871	0.0203	0.0019	7.71081e-28	151013	ebi-a-GCST90002238	rs6753534	T	C	0.559	Fasting insulin
2	27792323	0.0116	0.0023	1.49899e-08	151013	ebi-a-GCST90002238	rs59876138	C	A	0.198	Fasting insulin
2	27825715	-0.0158	0.0021	3.14413e-15	151013	ebi-a-GCST90002238	rs12467476	C	T	0.273	Fasting insulin
2	27830067	0.0113	0.0022	3.14e-08	151013	ebi-a-GCST90002238	rs6719960	G	A	0.203	Fasting insulin
2	27833687	-0.0158	0.0021	1.21787e-15	151013	ebi-a-GCST90002238	rs34016998	T	C	0.27	Fasting insulin
2	27839369	-0.0145	0.002	5.85868e-14	151013	ebi-a-GCST90002238	rs4666000	C	T	0.284	Fasting insulin
2	27902987	0.0115	0.0025	4.94094e-08	151013	ebi-a-GCST90002238	rs72613829	T	C	0.176	Fasting insulin
2	27958855	-0.0108	0.0021	2.067e-08	151013	ebi-a-GCST90002238	rs6753736	G	C	0.762	Fasting insulin
2	27967260	-0.0147	0.0025	4.09298e-10	151013	ebi-a-GCST90002238	rs13023194	C	G	0.197	Fasting insulin
2	27566989	0.0105	0.0019	7.89696e-09	151013	ebi-a-GCST90002238	rs11126975	C	T	0.388	Fasting insulin
2	27648726	0.0114	0.0018	1.009e-10	151013	ebi-a-GCST90002238	rs4665978	C	T	0.414	Fasting insulin
2	27681598	0.0109	0.0019	1.25499e-09	151013	ebi-a-GCST90002238	rs780106	C	A	0.386	Fasting insulin
2	27688601	0.0108	0.0019	1.71601e-09	151013	ebi-a-GCST90002238	rs1647276	T	C	0.384	Fasting insulin
2	27615294	0.0114	0.0019	9.15799e-10	151013	ebi-a-GCST90002238	rs1271144	T	C	0.38	Fasting insulin
2	27640325	0.0105	0.0019	3.70997e-09	151013	ebi-a-GCST90002238	rs4665976	G	A	0.383	Fasting insulin
2	27646770	0.0105	0.0019	3.70997e-09	151013	ebi-a-GCST90002238	rs6547626	T	C	0.384	Fasting insulin
2	27673798	0.0111	0.0019	2.72998e-09	151013	ebi-a-GCST90002238	rs1262430	C	T	0.385	Fasting insulin
2	27682850	0.0107	0.0019	2.34002e-09	151013	ebi-a-GCST90002238	rs72819536	T	G	0.377	Fasting insulin
2	27692261	0.0111	0.0019	3.70997e-09	151013	ebi-a-GCST90002238	rs1647265	G	A	0.385	Fasting insulin
2	27692973	0.0107	0.0019	2.72998e-09	151013	ebi-a-GCST90002238	rs11127013	G	A	0.377	Fasting insulin
2	27693485	0.0109	0.0019	1.46801e-09	151013	ebi-a-GCST90002238	rs1647266	C	T	0.385	Fasting insulin
2	27725572	0.0108	0.0019	2.00401e-09	151013	ebi-a-GCST90002238	rs715325	A	C	0.384	Fasting insulin
2	27725761	0.011	0.0019	9.15799e-10	151013	ebi-a-GCST90002238	rs715326	T	C	0.377	Fasting insulin
2	27741237	0.0218	0.0019	1.11301e-33	151013	ebi-a-GCST90002238	rs780094	C	T	0.586	Fasting insulin
2	27743154	0.0165	0.0026	1.60805e-12	151013	ebi-a-GCST90002238	rs780092	G	A	0.166	Fasting insulin
2	27781783	-0.017	0.0029	6.1546e-11	151013	ebi-a-GCST90002238	rs149945074	G	A	0.212	Fasting insulin
2	27832055	-0.0156	0.0021	4.52898e-15	151013	ebi-a-GCST90002238	rs2384656	G	A	0.27	Fasting insulin
2	27859351	-0.0152	0.0021	1.3369e-14	151013	ebi-a-GCST90002238	rs6719175	A	T	0.276	Fasting insulin
2	165539661	-0.0185	0.0019	8.62184e-26	151013	ebi-a-GCST90002238	rs6717858	C	T	0.421	Fasting insulin
2	165544450	-0.018	0.0019	3.12824e-23	151013	ebi-a-GCST90002238	rs6738627	A	G	0.39	Fasting insulin
2	165602181	-0.0172	0.0021	8.84708e-17	151013	ebi-a-GCST90002238	rs3769891	G	A	0.289	Fasting insulin
2	165628875	-0.0167	0.0023	2.21309e-11	151013	ebi-a-GCST90002238	rs355855	A	C	0.219	Fasting insulin
2	165641400	-0.0099	0.0019	4.18504e-08	151013	ebi-a-GCST90002238	rs355905	C	T	0.474	Fasting insulin
2	205125793	-8.0238	1.196	2.22998e-09	151013	ebi-a-GCST90002238	rs113396358	A	C	NA	Fasting insulin
2	165526338	-0.0201	0.0019	4.03831e-27	151013	ebi-a-GCST90002238	rs7592412	C	T	0.377	Fasting insulin
2	165557318	-0.0181	0.0019	1.46184e-23	151013	ebi-a-GCST90002238	rs6712203	T	C	0.398	Fasting insulin
2	165580775	-0.0185	0.0029	4.88427e-11	151013	ebi-a-GCST90002238	rs13410987	T	C	0.133	Fasting insulin
2	165606868	-0.0182	0.003	1.97802e-10	151013	ebi-a-GCST90002238	rs74811287	C	A	0.133	Fasting insulin
2	165616503	-0.0168	0.0023	1.24509e-11	151013	ebi-a-GCST90002238	rs355830	G	C	0.219	Fasting insulin
2	165623811	-0.0167	0.0023	1.91779e-11	151013	ebi-a-GCST90002238	rs391915	G	A	0.219	Fasting insulin
2	165624349	-0.0115	0.0019	1.25499e-09	151013	ebi-a-GCST90002238	rs355845	A	T	0.631	Fasting insulin
2	165630414	-0.0167	0.0023	2.21309e-11	151013	ebi-a-GCST90002238	rs355864	T	A	0.219	Fasting insulin
2	165633716	-0.0165	0.0023	3.90571e-11	151013	ebi-a-GCST90002238	rs355881	G	C	0.219	Fasting insulin
2	165633761	-0.0165	0.0023	3.90571e-11	151013	ebi-a-GCST90002238	rs355882	C	T	0.219	Fasting insulin
2	165633925	-0.0163	0.0025	1.46899e-10	151013	ebi-a-GCST90002238	rs355883	T	A	0.216	Fasting insulin
2	165634262	-0.0166	0.0023	2.94307e-11	151013	ebi-a-GCST90002238	rs355887	C	T	0.219	Fasting insulin
2	165643647	-0.011	0.0019	2.72998e-09	151013	ebi-a-GCST90002238	rs355907	A	G	0.474	Fasting insulin
2	165662502	-0.0102	0.0019	3.94103e-08	151013	ebi-a-GCST90002238	rs355794	T	C	0.627	Fasting insulin
2	165544071	-0.0183	0.0019	5.17845e-23	151013	ebi-a-GCST90002238	rs6753142	C	T	0.392	Fasting insulin
2	165545615	-0.0274	0.0029	3.1369e-24	151013	ebi-a-GCST90002238	rs75297654	T	C	0.149	Fasting insulin
2	165558884	-0.0184	0.0022	3.01301e-18	151013	ebi-a-GCST90002238	rs13000026	T	C	0.334	Fasting insulin
2	165611362	-0.0109	0.0019	5.84804e-09	151013	ebi-a-GCST90002238	rs404682	G	A	0.464	Fasting insulin
2	165612355	-0.0169	0.0023	1.07696e-11	151013	ebi-a-GCST90002238	rs355826	C	A	0.219	Fasting insulin
2	165634361	-0.0169	0.0025	3.76011e-11	151013	ebi-a-GCST90002238	rs429376	G	A	0.204	Fasting insulin
2	165634976	-0.0163	0.0023	5.17607e-11	151013	ebi-a-GCST90002238	rs355890	G	T	0.22	Fasting insulin
2	165511794	-0.0191	0.0019	5.06407e-25	151013	ebi-a-GCST90002238	rs10179126	G	C	0.384	Fasting insulin
2	165554658	-0.0186	0.0019	4.02624e-23	151013	ebi-a-GCST90002238	rs9653282	T	A	0.386	Fasting insulin
2	165558252	-0.0222	0.0022	2.50726e-24	151013	ebi-a-GCST90002238	rs12692738	C	T	0.265	Fasting insulin
2	165567695	-0.0108	0.0019	3.18302e-09	151013	ebi-a-GCST90002238	rs6705646	G	A	0.588	Fasting insulin
2	165599781	-0.017	0.0023	3.86189e-12	151013	ebi-a-GCST90002238	rs10153726	C	T	0.216	Fasting insulin
2	165608024	-0.017	0.0022	8.07421e-14	151013	ebi-a-GCST90002238	rs3769893	G	C	0.256	Fasting insulin
2	165609401	-0.017	0.0023	5.188e-12	151013	ebi-a-GCST90002238	rs411069	A	G	0.218	Fasting insulin
2	165610236	-0.0169	0.0023	6.95825e-12	151013	ebi-a-GCST90002238	rs366225	C	G	0.219	Fasting insulin
2	165616757	-0.0166	0.0023	8.05378e-12	151013	ebi-a-GCST90002238	rs355831	A	C	0.219	Fasting insulin
2	165617089	-0.0171	0.0023	4.47713e-12	151013	ebi-a-GCST90002238	rs355833	T	G	0.219	Fasting insulin
2	165629911	-0.0167	0.0023	2.21309e-11	151013	ebi-a-GCST90002238	rs355860	G	T	0.219	Fasting insulin
2	165631057	-0.0167	0.0023	2.21309e-11	151013	ebi-a-GCST90002238	rs355867	T	C	0.219	Fasting insulin
2	165634651	-0.016	0.0023	5.17607e-11	151013	ebi-a-GCST90002238	rs355889	T	C	0.219	Fasting insulin
2	165639847	-0.0111	0.0019	3.18302e-09	151013	ebi-a-GCST90002238	rs355901	C	T	0.62	Fasting insulin
2	165644545	-0.0095	0.0018	4.18504e-08	151013	ebi-a-GCST90002238	rs355909	C	T	0.474	Fasting insulin
2	27835082	0.0112	0.0022	4.517e-08	151013	ebi-a-GCST90002238	rs78170284	A	G	0.2	Fasting insulin
2	27854524	-0.0159	0.0021	2.17821e-15	151013	ebi-a-GCST90002238	rs34502053	A	G	0.26	Fasting insulin
2	27866139	0.011	0.0022	3.54601e-08	151013	ebi-a-GCST90002238	rs77350364	G	A	0.216	Fasting insulin
2	27558252	0.0103	0.002	2.813e-08	151013	ebi-a-GCST90002238	rs11684134	G	A	0.42	Fasting insulin
2	27571848	0.0105	0.0019	1.064e-08	151013	ebi-a-GCST90002238	rs112796438	A	C	0.389	Fasting insulin
2	27579231	0.0102	0.0019	5.84804e-09	151013	ebi-a-GCST90002238	rs6760828	C	T	0.389	Fasting insulin
2	27583156	0.0103	0.002	1.84001e-08	151013	ebi-a-GCST90002238	rs6729709	A	G	0.373	Fasting insulin
2	27583273	0.0106	0.0019	2.00401e-09	151013	ebi-a-GCST90002238	rs6716894	G	A	0.377	Fasting insulin
2	27586155	0.0105	0.0019	2.00401e-09	151013	ebi-a-GCST90002238	rs11695549	C	A	0.373	Fasting insulin
2	27598097	0.022	0.002	1.00995e-30	151013	ebi-a-GCST90002238	rs4665972	C	T	0.58	Fasting insulin
2	27599132	0.0105	0.0019	3.18302e-09	151013	ebi-a-GCST90002238	rs12475426	A	G	0.396	Fasting insulin
2	27599875	0.0103	0.0019	7.89696e-09	151013	ebi-a-GCST90002238	rs1104	G	T	0.383	Fasting insulin
2	27600239	0.0109	0.0019	5.02805e-09	151013	ebi-a-GCST90002238	rs13472	A	G	0.375	Fasting insulin
2	27604279	0.0106	0.0019	2.72998e-09	151013	ebi-a-GCST90002238	rs4582	G	A	0.385	Fasting insulin
2	27635463	0.02	0.0022	1.11506e-21	151013	ebi-a-GCST90002238	rs1728918	G	A	0.726	Fasting insulin
2	27636474	0.0111	0.0019	2.72998e-09	151013	ebi-a-GCST90002238	rs12473776	G	A	0.38	Fasting insulin
2	27640980	0.011	0.0019	3.70997e-09	151013	ebi-a-GCST90002238	rs2911713	A	G	0.383	Fasting insulin
2	27651693	0.0106	0.002	3.41602e-08	151013	ebi-a-GCST90002238	rs10182937	C	T	0.386	Fasting insulin
2	27661020	0.0111	0.0019	2.72998e-09	151013	ebi-a-GCST90002238	rs780103	C	T	0.383	Fasting insulin
2	27663215	0.011	0.0019	4.31996e-09	151013	ebi-a-GCST90002238	rs1260341	A	T	0.385	Fasting insulin
2	27665361	0.0111	0.0019	3.70997e-09	151013	ebi-a-GCST90002238	rs780112	G	C	0.385	Fasting insulin
2	27686480	-0.0226	0.003	5.33703e-16	151013	ebi-a-GCST90002238	rs67086575	G	A	0.149	Fasting insulin
2	27713634	0.0114	0.0019	1.46801e-09	151013	ebi-a-GCST90002238	rs10181100	A	G	0.369	Fasting insulin
2	27728777	0.0108	0.0019	1.71601e-09	151013	ebi-a-GCST90002238	rs2293572	G	C	0.376	Fasting insulin
2	27731376	0.0107	0.0019	2.00401e-09	151013	ebi-a-GCST90002238	rs35073769	T	C	0.377	Fasting insulin
2	27737900	0.0112	0.0019	1.71601e-09	151013	ebi-a-GCST90002238	rs8179229	T	A	0.377	Fasting insulin
2	27741105	0.02	0.0019	9.93116e-29	151013	ebi-a-GCST90002238	rs780095	G	A	0.555	Fasting insulin
2	27752463	0.0215	0.002	3.98474e-27	151013	ebi-a-GCST90002238	rs11127048	A	G	0.566	Fasting insulin
2	27761436	-0.0159	0.0021	3.77485e-15	151013	ebi-a-GCST90002238	rs4665988	A	C	0.272	Fasting insulin
2	27783801	-0.0158	0.0021	2.61818e-15	151013	ebi-a-GCST90002238	rs4665382	C	T	0.273	Fasting insulin
2	27784658	-0.016	0.0021	3.14413e-15	151013	ebi-a-GCST90002238	rs7570476	T	C	0.273	Fasting insulin
2	27824485	0.011	0.0023	3.14e-08	151013	ebi-a-GCST90002238	rs62138968	G	C	0.199	Fasting insulin
2	27839832	0.0117	0.0022	1.16799e-08	151013	ebi-a-GCST90002238	rs7571558	G	C	0.202	Fasting insulin
2	27840754	0.0112	0.0023	2.45901e-08	151013	ebi-a-GCST90002238	rs62138971	A	G	0.202	Fasting insulin
2	27901728	-0.0154	0.0025	3.86189e-12	151013	ebi-a-GCST90002238	rs13021208	T	C	0.226	Fasting insulin
2	27910706	-0.015	0.0023	8.05378e-12	151013	ebi-a-GCST90002238	rs13023094	C	A	0.226	Fasting insulin
2	27933642	-0.0153	0.0023	5.188e-12	151013	ebi-a-GCST90002238	rs4616435	T	C	0.224	Fasting insulin
2	27614449	0.0106	0.0019	5.84804e-09	151013	ebi-a-GCST90002238	rs72819512	A	G	0.369	Fasting insulin
2	27643002	0.0111	0.0019	2.72998e-09	151013	ebi-a-GCST90002238	rs11675563	G	A	0.369	Fasting insulin
2	27648590	0.0111	0.0019	3.70997e-09	151013	ebi-a-GCST90002238	rs4665977	G	A	0.381	Fasting insulin
2	27651375	0.0119	0.0019	1.19699e-10	151013	ebi-a-GCST90002238	rs2303370	T	C	0.414	Fasting insulin
2	27655447	0.0112	0.0019	2.34002e-09	151013	ebi-a-GCST90002238	rs3845686	G	T	0.377	Fasting insulin
2	27667297	0.0108	0.0019	1.71601e-09	151013	ebi-a-GCST90002238	rs4803	G	A	0.384	Fasting insulin
2	27689700	0.0111	0.0019	4.31996e-09	151013	ebi-a-GCST90002238	rs1406295	G	A	0.383	Fasting insulin
2	27714511	0.0107	0.0019	3.18302e-09	151013	ebi-a-GCST90002238	rs1647285	C	A	0.384	Fasting insulin
2	27716004	0.0111	0.0019	4.31996e-09	151013	ebi-a-GCST90002238	rs780088	C	T	0.385	Fasting insulin
2	27738854	0.0113	0.0019	1.07201e-09	151013	ebi-a-GCST90002238	rs12471703	T	C	0.377	Fasting insulin
2	27746832	0.01	0.0019	2.95903e-08	151013	ebi-a-GCST90002238	rs8179252	C	A	0.385	Fasting insulin
2	27778167	-0.0158	0.0021	2.17821e-15	151013	ebi-a-GCST90002238	rs12995461	C	A	0.273	Fasting insulin
2	27778572	-0.0157	0.0021	3.77485e-15	151013	ebi-a-GCST90002238	rs10179872	A	G	0.273	Fasting insulin
2	27786929	0.0116	0.0023	2.36401e-08	151013	ebi-a-GCST90002238	rs60854669	C	T	0.198	Fasting insulin
2	27793921	-0.0157	0.002	8.32147e-16	151013	ebi-a-GCST90002238	rs7577311	T	G	0.273	Fasting insulin
2	27802805	0.0116	0.0023	2.09599e-08	151013	ebi-a-GCST90002238	rs3811644	G	A	0.198	Fasting insulin
2	27812252	-0.0159	0.0021	3.77485e-15	151013	ebi-a-GCST90002238	rs6760250	A	G	0.273	Fasting insulin
2	27814374	0.0111	0.0023	2.45901e-08	151013	ebi-a-GCST90002238	rs62138963	T	C	0.198	Fasting insulin
2	27816315	0.0111	0.0023	2.45901e-08	151013	ebi-a-GCST90002238	rs76013440	A	G	0.198	Fasting insulin
2	27821482	-0.0159	0.0021	3.77485e-15	151013	ebi-a-GCST90002238	rs12989678	T	C	0.272	Fasting insulin
2	27831607	0.0117	0.0023	1.85699e-08	151013	ebi-a-GCST90002238	rs6547735	C	T	0.203	Fasting insulin
2	27840640	-0.0155	0.0021	1.11789e-14	151013	ebi-a-GCST90002238	rs4666002	C	G	0.27	Fasting insulin
2	27895073	-0.0154	0.003	2.64399e-08	151013	ebi-a-GCST90002238	rs2178198	T	C	0.131	Fasting insulin
2	27935352	0.0131	0.0026	1.64999e-09	151013	ebi-a-GCST90002238	rs4665386	A	C	0.162	Fasting insulin
2	27941888	-0.0109	0.0022	4.00304e-08	151013	ebi-a-GCST90002238	rs6742571	G	A	0.79	Fasting insulin
2	226898854	-0.0155	0.0023	2.8688e-12	151013	ebi-a-GCST90002238	rs62189000	T	C	0.24	Fasting insulin
2	226909774	-0.0154	0.0023	2.12912e-12	151013	ebi-a-GCST90002238	rs10084210	A	G	0.241	Fasting insulin
2	226914836	-0.0154	0.0023	2.8688e-12	151013	ebi-a-GCST90002238	rs10168777	C	G	0.243	Fasting insulin
2	226915130	-0.0154	0.0023	2.47172e-12	151013	ebi-a-GCST90002238	rs10181447	C	T	0.241	Fasting insulin
2	226921917	-0.0155	0.0023	1.83189e-12	151013	ebi-a-GCST90002238	rs13393056	C	G	0.241	Fasting insulin
2	226924209	-0.0175	0.0025	2.27615e-13	151013	ebi-a-GCST90002238	rs62189028	T	C	0.218	Fasting insulin
2	226925727	-0.0156	0.0023	1.83189e-12	151013	ebi-a-GCST90002238	rs62189030	A	G	0.241	Fasting insulin
2	226931162	-0.0156	0.0023	1.83189e-12	151013	ebi-a-GCST90002238	rs62189034	A	G	0.241	Fasting insulin
2	226935229	-0.0157	0.0023	4.50505e-12	151013	ebi-a-GCST90002238	rs2204173	T	G	0.241	Fasting insulin
2	226940153	-0.0156	0.0023	1.57616e-12	151013	ebi-a-GCST90002238	rs1522819	T	C	0.241	Fasting insulin
2	226944282	-0.0156	0.0023	1.57616e-12	151013	ebi-a-GCST90002238	rs10165571	A	C	0.241	Fasting insulin
2	226957313	-0.0158	0.0023	8.59805e-13	151013	ebi-a-GCST90002238	rs11675263	G	A	0.243	Fasting insulin
2	226971129	-0.0156	0.0023	1.57616e-12	151013	ebi-a-GCST90002238	rs10202593	T	C	0.243	Fasting insulin
2	226973050	-0.0155	0.0023	1.83189e-12	151013	ebi-a-GCST90002238	rs28853055	A	C	0.243	Fasting insulin
2	226985072	-0.0155	0.0023	2.12912e-12	151013	ebi-a-GCST90002238	rs1403358	A	G	0.243	Fasting insulin
2	226992017	-0.0155	0.0023	2.12912e-12	151013	ebi-a-GCST90002238	rs6742872	A	C	0.243	Fasting insulin
2	226992209	-0.0155	0.0023	1.83189e-12	151013	ebi-a-GCST90002238	rs6714511	G	A	0.243	Fasting insulin
2	227066574	0.0227	0.002	3.14485e-30	151013	ebi-a-GCST90002238	rs2972152	C	A	0.668	Fasting insulin
2	227073854	0.0225	0.0019	1.00995e-30	151013	ebi-a-GCST90002238	rs1515098	T	C	0.666	Fasting insulin
2	227094758	0.0248	0.0019	3.15864e-38	151013	ebi-a-GCST90002238	rs2203452	G	A	0.627	Fasting insulin
2	227099180	0.0247	0.0019	7.85055e-37	151013	ebi-a-GCST90002238	rs2943645	T	C	0.623	Fasting insulin
2	227104535	0.015	0.0023	5.17607e-11	151013	ebi-a-GCST90002238	rs2972139	A	G	0.222	Fasting insulin
2	227122216	0.0239	0.0019	1.95389e-35	151013	ebi-a-GCST90002238	rs1515110	T	G	0.619	Fasting insulin
2	227125254	0.0238	0.0019	3.66438e-35	151013	ebi-a-GCST90002238	rs2943659	A	G	0.619	Fasting insulin
2	227129473	0.0158	0.0018	3.42216e-17	151013	ebi-a-GCST90002238	rs2972141	A	T	0.448	Fasting insulin
2	227133220	0.023	0.0019	3.7792e-33	151013	ebi-a-GCST90002238	rs1399624	T	C	0.627	Fasting insulin
2	227136814	0.0158	0.0018	4.26678e-17	151013	ebi-a-GCST90002238	rs1515101	C	T	0.45	Fasting insulin
2	227141248	0.023	0.0019	2.78676e-33	151013	ebi-a-GCST90002238	rs2673131	G	A	0.627	Fasting insulin
2	227142038	0.0233	0.0019	3.7792e-33	151013	ebi-a-GCST90002238	rs2713542	T	C	0.627	Fasting insulin
2	227144959	0.0161	0.0019	5.31741e-17	151013	ebi-a-GCST90002238	rs2673133	C	T	0.448	Fasting insulin
2	227154184	0.023	0.0019	1.71712e-32	151013	ebi-a-GCST90002238	rs2972158	G	A	0.623	Fasting insulin
2	227156645	0.0241	0.0019	3.66438e-35	151013	ebi-a-GCST90002238	rs2673142	C	G	0.619	Fasting insulin
2	227167958	0.0171	0.0021	8.07235e-17	151013	ebi-a-GCST90002238	rs7585533	C	A	0.458	Fasting insulin
2	227177546	0.0159	0.0019	3.42216e-17	151013	ebi-a-GCST90002238	rs2713546	A	C	0.433	Fasting insulin
2	227179471	0.0156	0.0018	5.31741e-17	151013	ebi-a-GCST90002238	rs2673146	C	G	0.447	Fasting insulin
2	227180619	0.0229	0.0019	6.93745e-33	151013	ebi-a-GCST90002238	rs908252	T	G	0.624	Fasting insulin
2	226916452	-0.0161	0.0021	4.51024e-15	151013	ebi-a-GCST90002238	rs10172631	A	C	0.241	Fasting insulin
2	226920238	-0.0155	0.0023	1.83189e-12	151013	ebi-a-GCST90002238	rs13405247	C	G	0.241	Fasting insulin
2	226923143	-0.0156	0.0023	1.83189e-12	151013	ebi-a-GCST90002238	rs7597021	A	G	0.241	Fasting insulin
2	226936848	-0.0156	0.0023	1.57616e-12	151013	ebi-a-GCST90002238	rs7576197	T	C	0.241	Fasting insulin
2	226947629	-0.0156	0.0023	2.12912e-12	151013	ebi-a-GCST90002238	rs1522814	C	T	0.241	Fasting insulin
2	226951942	-0.0154	0.0023	2.47172e-12	151013	ebi-a-GCST90002238	rs62187667	A	C	0.243	Fasting insulin
2	226974765	-0.0156	0.0023	1.57616e-12	151013	ebi-a-GCST90002238	rs62187676	T	C	0.243	Fasting insulin
2	226988503	-0.0151	0.0023	9.31537e-12	151013	ebi-a-GCST90002238	rs1403357	A	T	0.243	Fasting insulin
2	227012855	-0.019	0.0022	5.07458e-17	151013	ebi-a-GCST90002238	rs10208094	A	C	0.206	Fasting insulin
2	227019461	-0.0185	0.0022	3.83972e-17	151013	ebi-a-GCST90002238	rs10181515	T	C	0.234	Fasting insulin
2	227020399	-0.0175	0.0027	1.91293e-11	151013	ebi-a-GCST90002238	rs13404263	A	G	0.157	Fasting insulin
2	227020653	-0.0198	0.002	1.08493e-22	151013	ebi-a-GCST90002238	rs7578326	G	A	0.351	Fasting insulin
2	227026864	-0.0227	0.002	2.18675e-28	151013	ebi-a-GCST90002238	rs13423088	A	T	0.33	Fasting insulin
2	227036603	-0.0184	0.0018	1.84204e-22	151013	ebi-a-GCST90002238	rs4072096	C	A	0.493	Fasting insulin
2	227047771	0.0234	0.0019	1.7559e-32	151013	ebi-a-GCST90002238	rs2943653	T	C	0.656	Fasting insulin
2	227103717	0.0245	0.0019	1.166e-37	151013	ebi-a-GCST90002238	rs2138157	C	A	0.625	Fasting insulin
2	227107501	0.0249	0.0019	2.2751e-38	151013	ebi-a-GCST90002238	rs1913657	T	C	0.628	Fasting insulin
2	227123086	0.0241	0.0019	7.57182e-36	151013	ebi-a-GCST90002238	rs1515108	T	C	0.619	Fasting insulin
2	227136020	0.023	0.0019	3.7792e-33	151013	ebi-a-GCST90002238	rs2673128	T	C	0.627	Fasting insulin
2	227140486	0.0229	0.0019	3.7792e-33	151013	ebi-a-GCST90002238	rs2713540	G	A	0.627	Fasting insulin
2	227182519	0.0134	0.0025	1.54999e-08	151013	ebi-a-GCST90002238	rs79615915	C	A	0.208	Fasting insulin
2	27596395	0.011	0.0019	4.31996e-09	151013	ebi-a-GCST90002238	rs6547589	A	C	0.381	Fasting insulin
2	27620827	0.0107	0.0019	2.00401e-09	151013	ebi-a-GCST90002238	rs1083865	G	A	0.383	Fasting insulin
2	27625661	0.0117	0.0019	4.11898e-10	151013	ebi-a-GCST90002238	rs1260338	G	A	0.41	Fasting insulin
2	27637235	0.0112	0.0019	2.00401e-09	151013	ebi-a-GCST90002238	rs2010087	T	C	0.375	Fasting insulin
2	27649375	0.0108	0.0019	2.34002e-09	151013	ebi-a-GCST90002238	rs13391837	G	A	0.377	Fasting insulin
2	27670307	0.0106	0.0019	3.18302e-09	151013	ebi-a-GCST90002238	rs11126999	A	G	0.377	Fasting insulin
2	27679919	0.0108	0.0019	2.34002e-09	151013	ebi-a-GCST90002238	rs11887784	G	A	0.376	Fasting insulin
2	27690991	0.0112	0.0019	2.00401e-09	151013	ebi-a-GCST90002238	rs11904779	T	C	0.381	Fasting insulin
2	27698343	0.0106	0.0019	5.02805e-09	151013	ebi-a-GCST90002238	rs780117	G	C	0.392	Fasting insulin
2	27743423	0.0104	0.0019	9.1679e-09	151013	ebi-a-GCST90002238	rs11681351	A	G	0.383	Fasting insulin
2	27750545	0.0204	0.0021	5.77431e-25	151013	ebi-a-GCST90002238	rs2950835	G	A	0.5	Fasting insulin
2	27755112	0.0118	0.0023	1.008e-08	151013	ebi-a-GCST90002238	rs62131879	G	T	0.203	Fasting insulin
2	27764122	0.0127	0.0027	1.92602e-08	151013	ebi-a-GCST90002238	rs116443177	T	C	0.158	Fasting insulin
2	27765587	-0.0159	0.0021	1.25112e-15	151013	ebi-a-GCST90002238	rs12473139	C	T	0.273	Fasting insulin
2	27777651	0.0114	0.0023	2.36401e-08	151013	ebi-a-GCST90002238	rs62141281	T	G	0.199	Fasting insulin
2	27815510	-0.0159	0.0021	3.77485e-15	151013	ebi-a-GCST90002238	rs13022873	C	A	0.273	Fasting insulin
2	27817817	-0.0159	0.0021	3.77485e-15	151013	ebi-a-GCST90002238	rs13010586	A	G	0.273	Fasting insulin
2	27839539	-0.0142	0.002	8.4489e-13	151013	ebi-a-GCST90002238	rs2068834	C	T	0.284	Fasting insulin
2	28003174	-0.0149	0.0026	4.83905e-10	151013	ebi-a-GCST90002238	rs13030345	T	G	0.197	Fasting insulin
2	28066122	-0.0148	0.0025	1.80401e-09	151013	ebi-a-GCST90002238	rs74446114	C	T	0.206	Fasting insulin
2	27576652	-0.0257	0.0047	1.123e-08	151013	ebi-a-GCST90002238	rs12991930	C	T	0.082	Fasting insulin
2	27589810	0.0107	0.0019	1.71601e-09	151013	ebi-a-GCST90002238	rs2280737	C	T	0.377	Fasting insulin
2	27610917	0.011	0.0019	3.18302e-09	151013	ebi-a-GCST90002238	rs111595594	G	A	0.381	Fasting insulin
2	27648284	0.0112	0.0019	2.34002e-09	151013	ebi-a-GCST90002238	rs13388159	T	A	0.376	Fasting insulin
2	27716494	0.0107	0.0019	3.70997e-09	151013	ebi-a-GCST90002238	rs704795	A	G	0.385	Fasting insulin
2	27568565	0.01	0.0019	1.42899e-08	151013	ebi-a-GCST90002238	rs10205219	C	T	0.39	Fasting insulin
2	27608115	0.0105	0.0019	3.18302e-09	151013	ebi-a-GCST90002238	rs1647284	T	C	0.383	Fasting insulin
2	27615389	0.0115	0.0019	4.83905e-10	151013	ebi-a-GCST90002238	rs11897554	T	C	0.368	Fasting insulin
2	27616790	0.0112	0.0019	1.46801e-09	151013	ebi-a-GCST90002238	rs809058	C	T	0.376	Fasting insulin
2	27628635	0.0111	0.0019	2.72998e-09	151013	ebi-a-GCST90002238	rs7566052	G	A	0.384	Fasting insulin
2	27644464	0.0107	0.0019	1.71601e-09	151013	ebi-a-GCST90002238	rs1728922	C	A	0.379	Fasting insulin
2	27651054	0.0105	0.0019	5.84804e-09	151013	ebi-a-GCST90002238	rs1647267	T	A	0.384	Fasting insulin
2	27671255	0.0109	0.002	4.31996e-09	151013	ebi-a-GCST90002238	rs7597145	C	T	0.368	Fasting insulin
2	27671257	0.011	0.0019	5.84804e-09	151013	ebi-a-GCST90002238	rs7580759	T	C	0.377	Fasting insulin
2	27729480	0.0108	0.0019	1.46801e-09	151013	ebi-a-GCST90002238	rs2293571	A	G	0.376	Fasting insulin
2	27783392	0.0129	0.0025	7.14595e-10	151013	ebi-a-GCST90002238	rs62141290	C	T	0.191	Fasting insulin
2	27791555	-0.0159	0.0021	3.77485e-15	151013	ebi-a-GCST90002238	rs4665383	G	C	0.273	Fasting insulin
2	27796927	0.0116	0.0023	1.49899e-08	151013	ebi-a-GCST90002238	rs6704596	G	A	0.198	Fasting insulin
2	27834152	-0.0155	0.002	1.47299e-15	151013	ebi-a-GCST90002238	rs12987055	C	T	0.27	Fasting insulin
2	27851918	-0.0164	0.0022	1.03896e-15	151013	ebi-a-GCST90002238	rs3749147	A	G	0.26	Fasting insulin
2	27934731	-0.0149	0.0023	4.9545e-11	151013	ebi-a-GCST90002238	rs6727215	A	G	0.226	Fasting insulin
2	27952767	-0.0107	0.0022	3.03697e-08	151013	ebi-a-GCST90002238	rs12993377	C	G	0.765	Fasting insulin
2	630782	-0.0128	0.0025	3.476e-08	151013	ebi-a-GCST90002238	rs13028737	A	G	0.745	Fasting insulin
2	630903	-0.0138	0.0026	1.344e-08	151013	ebi-a-GCST90002238	rs5017304	G	A	0.765	Fasting insulin
2	165488445	0.011	0.0021	1.133e-08	151013	ebi-a-GCST90002238	rs6717875	A	G	0.612	Fasting insulin
2	165504565	-0.019	0.0019	8.55461e-25	151013	ebi-a-GCST90002238	rs12692735	T	G	0.389	Fasting insulin
2	165507843	-0.0182	0.0019	4.10299e-23	151013	ebi-a-GCST90002238	rs6754919	T	C	0.388	Fasting insulin
2	165508389	-0.0189	0.0019	1.0349e-25	151013	ebi-a-GCST90002238	rs10184004	T	C	0.42	Fasting insulin
2	165526587	-0.0193	0.0019	3.54568e-26	151013	ebi-a-GCST90002238	rs13432797	C	G	0.375	Fasting insulin
2	165528624	-0.0199	0.0019	7.71081e-28	151013	ebi-a-GCST90002238	rs1128249	T	G	0.409	Fasting insulin
2	165554302	-0.0274	0.0029	3.74283e-24	151013	ebi-a-GCST90002238	rs78970517	T	C	0.148	Fasting insulin
2	165575558	-0.0104	0.0019	5.91793e-09	151013	ebi-a-GCST90002238	rs3754955	G	A	0.588	Fasting insulin
2	165606954	-0.0177	0.0029	3.24997e-10	151013	ebi-a-GCST90002238	rs427059	C	T	0.133	Fasting insulin
2	165608653	-0.0171	0.0023	3.86189e-12	151013	ebi-a-GCST90002238	rs50916	G	C	0.218	Fasting insulin
2	165618530	-0.0171	0.0023	5.188e-12	151013	ebi-a-GCST90002238	rs355835	A	G	0.219	Fasting insulin
2	165622150	-0.0169	0.0023	8.05378e-12	151013	ebi-a-GCST90002238	rs355841	A	G	0.219	Fasting insulin
2	165623322	-0.0172	0.0023	2.17621e-12	151013	ebi-a-GCST90002238	rs355844	G	T	0.219	Fasting insulin
2	165624815	-0.0183	0.0029	7.68422e-11	151013	ebi-a-GCST90002238	rs355847	G	A	0.133	Fasting insulin
2	165625277	-0.0167	0.0023	1.91779e-11	151013	ebi-a-GCST90002238	rs355848	C	T	0.219	Fasting insulin
2	165626043	-0.0167	0.0023	1.91779e-11	151013	ebi-a-GCST90002238	rs355850	T	C	0.219	Fasting insulin
2	165630796	-0.0167	0.0023	2.21309e-11	151013	ebi-a-GCST90002238	rs422265	T	C	0.219	Fasting insulin
2	165632206	-0.0167	0.0023	2.55211e-11	151013	ebi-a-GCST90002238	rs355872	C	T	0.219	Fasting insulin
2	165632464	-0.0167	0.0023	2.55211e-11	151013	ebi-a-GCST90002238	rs355873	C	T	0.219	Fasting insulin
2	165632858	-0.0163	0.0023	2.21309e-11	151013	ebi-a-GCST90002238	rs355876	G	T	0.22	Fasting insulin
2	165634983	-0.0163	0.0023	5.17607e-11	151013	ebi-a-GCST90002238	rs355891	C	T	0.22	Fasting insulin
2	165639917	-0.0098	0.0019	3.61501e-08	151013	ebi-a-GCST90002238	rs355902	A	C	0.474	Fasting insulin
2	165647332	-0.0108	0.0019	2.95903e-08	151013	ebi-a-GCST90002238	rs355910	T	C	0.452	Fasting insulin
2	165562893	-0.0151	0.0019	9.11591e-17	151013	ebi-a-GCST90002238	rs13017482	C	T	0.426	Fasting insulin
2	165577977	-0.0105	0.0019	2.70801e-09	151013	ebi-a-GCST90002238	rs13432915	A	T	0.592	Fasting insulin
2	165586346	-0.0182	0.003	1.20401e-10	151013	ebi-a-GCST90002238	rs28651164	T	A	0.135	Fasting insulin
2	165622669	-0.0169	0.0023	9.31537e-12	151013	ebi-a-GCST90002238	rs355842	T	C	0.219	Fasting insulin
2	165629457	-0.0166	0.0023	2.55211e-11	151013	ebi-a-GCST90002238	rs355858	A	G	0.219	Fasting insulin
2	165631433	-0.0166	0.0023	2.94307e-11	151013	ebi-a-GCST90002238	rs355870	T	C	0.219	Fasting insulin
2	165632910	-0.017	0.0023	6.95825e-12	151013	ebi-a-GCST90002238	rs355877	A	G	0.227	Fasting insulin
2	165636332	-0.01	0.0019	3.11997e-08	151013	ebi-a-GCST90002238	rs355897	C	T	0.474	Fasting insulin
2	27676287	0.0107	0.0019	2.34002e-09	151013	ebi-a-GCST90002238	rs56076827	T	A	0.377	Fasting insulin
2	27745946	0.0106	0.0019	1.91602e-08	151013	ebi-a-GCST90002238	rs7589217	G	A	0.383	Fasting insulin
2	27766284	-0.0159	0.0021	1.50591e-15	151013	ebi-a-GCST90002238	rs4665991	A	G	0.273	Fasting insulin
2	27778560	-0.016	0.0021	3.77485e-15	151013	ebi-a-GCST90002238	rs10169065	G	A	0.276	Fasting insulin
2	27801493	-0.0159	0.0021	1.81092e-15	151013	ebi-a-GCST90002238	rs1919127	C	T	0.273	Fasting insulin
2	27819172	0.0112	0.0022	3.14e-08	151013	ebi-a-GCST90002238	rs62138966	A	G	0.198	Fasting insulin
2	27824168	0.0112	0.0022	3.54601e-08	151013	ebi-a-GCST90002238	rs56725354	C	G	0.199	Fasting insulin
2	27827196	0.0114	0.0023	2.36401e-08	151013	ebi-a-GCST90002238	rs2141372	T	G	0.199	Fasting insulin
2	27892023	-0.015	0.0025	2.84774e-11	151013	ebi-a-GCST90002238	rs2272406	T	A	0.224	Fasting insulin
2	226972889	-0.0155	0.0023	1.83189e-12	151013	ebi-a-GCST90002238	rs28750686	A	G	0.243	Fasting insulin
2	227013620	-0.0192	0.0023	7.30971e-18	151013	ebi-a-GCST90002238	rs13406985	G	A	0.207	Fasting insulin
2	227020494	-0.0137	0.0025	2.46502e-08	151013	ebi-a-GCST90002238	rs1522802	C	A	0.801	Fasting insulin
2	227028846	-0.0189	0.0019	5.10975e-23	151013	ebi-a-GCST90002238	rs2894585	T	C	0.483	Fasting insulin
2	227068430	0.0145	0.0023	1.56899e-10	151013	ebi-a-GCST90002238	rs2972151	T	C	0.241	Fasting insulin
2	227100698	0.0247	0.0019	6.07435e-38	151013	ebi-a-GCST90002238	rs2972146	T	G	0.623	Fasting insulin
2	227105691	0.0245	0.0019	1.53993e-36	151013	ebi-a-GCST90002238	rs2943649	G	C	0.637	Fasting insulin
2	227108200	0.0249	0.0019	1.63795e-38	151013	ebi-a-GCST90002238	rs2972135	T	G	0.627	Fasting insulin
2	227125416	0.0231	0.0019	2.78676e-33	151013	ebi-a-GCST90002238	rs1399626	A	T	0.628	Fasting insulin
2	227129555	0.0157	0.0018	2.74284e-17	151013	ebi-a-GCST90002238	rs2972142	C	T	0.448	Fasting insulin
2	227151596	0.0229	0.0019	5.12153e-33	151013	ebi-a-GCST90002238	rs2673135	A	G	0.625	Fasting insulin
2	227156059	0.0234	0.0019	2.78676e-33	151013	ebi-a-GCST90002238	rs1813831	G	A	0.625	Fasting insulin
2	227161138	0.0162	0.0019	5.31741e-17	151013	ebi-a-GCST90002238	rs2673139	G	A	0.447	Fasting insulin
2	227173011	0.0154	0.0018	1.96381e-16	151013	ebi-a-GCST90002238	rs2713555	G	A	0.45	Fasting insulin
2	227177236	0.0153	0.0018	1.02494e-16	151013	ebi-a-GCST90002238	rs2713547	A	C	0.446	Fasting insulin
2	227182726	0.0146	0.0022	1.356e-10	151013	ebi-a-GCST90002238	rs58335745	G	A	0.253	Fasting insulin
2	227183246	0.0134	0.0019	4.21405e-12	151013	ebi-a-GCST90002238	rs2673145	A	G	0.369	Fasting insulin
2	227198983	0.0186	0.002	1.739e-18	151013	ebi-a-GCST90002238	rs10194882	A	G	0.544	Fasting insulin
2	226899807	-0.0155	0.0023	2.8688e-12	151013	ebi-a-GCST90002238	rs1518298	A	T	0.24	Fasting insulin
2	226905094	-0.0156	0.0023	1.57616e-12	151013	ebi-a-GCST90002238	rs62189001	C	T	0.236	Fasting insulin
2	226906055	-0.0154	0.0023	2.47172e-12	151013	ebi-a-GCST90002238	rs1473621	A	C	0.241	Fasting insulin
2	226906077	-0.0154	0.0023	2.12912e-12	151013	ebi-a-GCST90002238	rs1518294	T	A	0.241	Fasting insulin
2	226910303	-0.0155	0.0023	2.47172e-12	151013	ebi-a-GCST90002238	rs4432439	A	G	0.241	Fasting insulin
2	226914659	-0.0154	0.0023	2.8688e-12	151013	ebi-a-GCST90002238	rs10180952	C	T	0.24	Fasting insulin
2	226914854	-0.0154	0.0023	2.47172e-12	151013	ebi-a-GCST90002238	rs10181154	C	T	0.241	Fasting insulin
2	226915460	-0.0154	0.0023	2.47172e-12	151013	ebi-a-GCST90002238	rs10169424	A	G	0.241	Fasting insulin
2	226924234	-0.0156	0.0023	1.83189e-12	151013	ebi-a-GCST90002238	rs1522810	T	C	0.241	Fasting insulin
2	226926998	-0.0156	0.0023	1.35613e-12	151013	ebi-a-GCST90002238	rs10167455	G	A	0.241	Fasting insulin
2	226930201	-0.0155	0.0023	1.83189e-12	151013	ebi-a-GCST90002238	rs10201555	T	G	0.241	Fasting insulin
2	226935081	-0.0156	0.0023	8.59805e-13	151013	ebi-a-GCST90002238	rs2204174	C	T	0.244	Fasting insulin
2	226935636	-0.0156	0.0023	1.83189e-12	151013	ebi-a-GCST90002238	rs62189037	T	C	0.241	Fasting insulin
2	226936877	-0.0156	0.0023	1.57616e-12	151013	ebi-a-GCST90002238	rs7602586	G	A	0.241	Fasting insulin
2	226941115	-0.0157	0.0023	1.16493e-12	151013	ebi-a-GCST90002238	rs1916160	C	T	0.241	Fasting insulin
2	226949019	-0.0156	0.0023	1.83189e-12	151013	ebi-a-GCST90002238	rs13401334	T	G	0.241	Fasting insulin
2	226965984	-0.016	0.0023	5.43375e-13	151013	ebi-a-GCST90002238	rs13424080	T	C	0.245	Fasting insulin
2	226971449	-0.0156	0.0023	1.83189e-12	151013	ebi-a-GCST90002238	rs13423743	T	G	0.243	Fasting insulin
2	226975306	-0.0161	0.0025	1.6661e-12	151013	ebi-a-GCST90002238	rs62187677	C	T	0.234	Fasting insulin
2	227007410	-0.0104	0.0019	5.84804e-09	151013	ebi-a-GCST90002238	rs6740602	C	T	0.544	Fasting insulin
2	227095220	0.0248	0.0019	3.15864e-38	151013	ebi-a-GCST90002238	rs2222018	A	C	0.627	Fasting insulin
2	227100490	0.0252	0.0019	6.07435e-38	151013	ebi-a-GCST90002238	rs2943648	G	A	0.623	Fasting insulin
2	227101411	0.0249	0.0019	2.2751e-38	151013	ebi-a-GCST90002238	rs2972144	G	A	0.627	Fasting insulin
2	227106217	0.0253	0.0019	2.2751e-38	151013	ebi-a-GCST90002238	rs2972138	G	A	0.628	Fasting insulin
2	227118529	0.0127	0.0021	7.36597e-09	151013	ebi-a-GCST90002238	rs62188791	T	G	0.247	Fasting insulin
2	227127672	0.0241	0.0019	6.85488e-35	151013	ebi-a-GCST90002238	rs1399623	C	A	0.588	Fasting insulin
2	227137125	0.0226	0.0019	3.21218e-31	151013	ebi-a-GCST90002238	rs2713539	C	T	0.627	Fasting insulin
2	227144673	0.0229	0.0019	5.70033e-32	151013	ebi-a-GCST90002238	rs2396312	A	G	0.624	Fasting insulin
2	227159344	0.014	0.002	6.01035e-12	151013	ebi-a-GCST90002238	rs2713550	C	T	0.293	Fasting insulin
2	227163642	0.0242	0.0019	3.66438e-35	151013	ebi-a-GCST90002238	rs2713536	T	C	0.619	Fasting insulin
2	227164994	0.0229	0.0019	6.93745e-33	151013	ebi-a-GCST90002238	rs2713558	A	G	0.625	Fasting insulin
2	227167075	0.0172	0.002	3.24265e-17	151013	ebi-a-GCST90002238	rs6436615	T	C	0.463	Fasting insulin
2	227171148	0.0153	0.0021	1.42298e-13	151013	ebi-a-GCST90002238	rs13012754	G	C	0.39	Fasting insulin
2	227178722	0.0139	0.002	7.10886e-12	151013	ebi-a-GCST90002238	rs35787079	A	G	0.29	Fasting insulin
2	227179630	0.023	0.0019	4.28055e-31	151013	ebi-a-GCST90002238	rs925735	G	C	0.624	Fasting insulin
2	227184088	0.0144	0.0023	2.21998e-10	151013	ebi-a-GCST90002238	rs10933136	C	G	0.256	Fasting insulin
2	227184631	0.0113	0.002	2.813e-08	151013	ebi-a-GCST90002238	rs10933137	T	C	0.342	Fasting insulin
2	227198493	-0.0212	0.0029	2.96483e-12	151013	ebi-a-GCST90002238	rs62189677	A	G	0.154	Fasting insulin
2	227199263	0.0171	0.002	3.85567e-16	151013	ebi-a-GCST90002238	rs10195178	T	G	0.47	Fasting insulin
3	12120002	-0.0272	0.0039	8.37144e-11	151013	ebi-a-GCST90002238	rs147433183	G	A	0.057	Fasting insulin
3	12125714	-0.022	0.003	1.35301e-11	151013	ebi-a-GCST90002238	rs307570	C	G	0.863	Fasting insulin
3	12143355	-0.0266	0.0039	2.84197e-10	151013	ebi-a-GCST90002238	rs6442307	C	A	0.057	Fasting insulin
3	12282280	0.0334	0.0058	7.60396e-09	151013	ebi-a-GCST90002238	rs113980365	G	A	0.04	Fasting insulin
3	12291502	-0.0244	0.0037	6.02143e-11	151013	ebi-a-GCST90002238	rs34881099	A	C	0.049	Fasting insulin
3	12296751	-0.0179	0.0029	6.982e-09	151013	ebi-a-GCST90002238	rs7631359	G	T	0.846	Fasting insulin
3	12299983	-0.0263	0.0038	6.56448e-11	151013	ebi-a-GCST90002238	rs34685612	A	G	0.049	Fasting insulin
3	12301360	-0.0241	0.0037	1.36301e-10	151013	ebi-a-GCST90002238	rs13089415	T	G	0.049	Fasting insulin
3	12302030	0.0198	0.0029	5.01603e-10	151013	ebi-a-GCST90002238	rs11128592	G	T	0.135	Fasting insulin
3	12365308	-0.0258	0.0028	4.05509e-21	151013	ebi-a-GCST90002238	rs13083375	T	G	0.117	Fasting insulin
3	12396955	-0.024	0.0028	3.54568e-19	151013	ebi-a-GCST90002238	rs2881654	A	G	0.121	Fasting insulin
3	12091690	-0.0265	0.0039	4.714e-10	151013	ebi-a-GCST90002238	rs2030150	T	C	0.058	Fasting insulin
3	12151657	-0.0273	0.0039	1.035e-10	151013	ebi-a-GCST90002238	rs13064800	A	C	0.057	Fasting insulin
3	12173655	-0.0195	0.0031	6.14596e-10	151013	ebi-a-GCST90002238	rs34831171	C	T	0.123	Fasting insulin
3	12189510	-0.021	0.0031	4.35803e-10	151013	ebi-a-GCST90002238	rs308958	A	T	0.863	Fasting insulin
3	12202866	-0.0212	0.0031	1.86999e-10	151013	ebi-a-GCST90002238	rs308950	G	C	0.871	Fasting insulin
3	12210784	0.031	0.0055	4.36204e-09	151013	ebi-a-GCST90002238	rs11924362	T	A	0.037	Fasting insulin
3	12214306	0.0308	0.0054	4.87001e-09	151013	ebi-a-GCST90002238	rs6763467	C	T	0.037	Fasting insulin
3	12216130	0.0322	0.0056	6.66101e-09	151013	ebi-a-GCST90002238	rs9851144	T	C	0.037	Fasting insulin
3	12266404	0.033	0.0055	7.69396e-10	151013	ebi-a-GCST90002238	rs12490159	T	A	0.04	Fasting insulin
3	12271287	-0.0254	0.0037	1.6151e-11	151013	ebi-a-GCST90002238	rs35146940	T	A	0.048	Fasting insulin
3	12278464	-0.0266	0.0038	5.06291e-11	151013	ebi-a-GCST90002238	rs11715362	G	T	0.048	Fasting insulin
3	12287863	0.0209	0.003	1.279e-10	151013	ebi-a-GCST90002238	rs17036126	T	C	0.129	Fasting insulin
3	12297153	-0.0263	0.0038	6.02143e-11	151013	ebi-a-GCST90002238	rs35252428	T	C	0.049	Fasting insulin
3	12298567	-0.0262	0.0038	7.15649e-11	151013	ebi-a-GCST90002238	rs35316189	A	G	0.049	Fasting insulin
3	12300058	-0.0262	0.0038	7.8001e-11	151013	ebi-a-GCST90002238	rs71304098	A	G	0.049	Fasting insulin
3	12336507	-0.0256	0.0028	5.62989e-21	151013	ebi-a-GCST90002238	rs11709077	A	G	0.117	Fasting insulin
3	12346108	0.0324	0.0057	6.59295e-09	151013	ebi-a-GCST90002238	rs78846589	T	A	0.044	Fasting insulin
3	12359049	-0.0158	0.0022	4.14572e-13	151013	ebi-a-GCST90002238	rs2067819	A	G	0.214	Fasting insulin
3	12194085	-0.0211	0.003	2.08099e-10	151013	ebi-a-GCST90002238	rs99365	C	T	0.865	Fasting insulin
3	12266335	0.033	0.0055	6.41106e-10	151013	ebi-a-GCST90002238	rs6789893	T	C	0.04	Fasting insulin
3	12274961	-0.0267	0.0038	5.06291e-11	151013	ebi-a-GCST90002238	rs13088452	C	T	0.048	Fasting insulin
3	12275447	-0.0246	0.0037	5.06291e-11	151013	ebi-a-GCST90002238	rs13071168	A	G	0.048	Fasting insulin
3	12375956	-0.0278	0.0029	2.91676e-21	151013	ebi-a-GCST90002238	rs2012444	T	C	0.117	Fasting insulin
3	12383265	-0.0269	0.0029	1.17706e-20	151013	ebi-a-GCST90002238	rs13085211	A	G	0.119	Fasting insulin
3	12396913	-0.027	0.0029	7.15319e-21	151013	ebi-a-GCST90002238	rs71304101	A	G	0.12	Fasting insulin
3	12413339	-0.0182	0.0029	1.35301e-11	151013	ebi-a-GCST90002238	rs2120825	G	T	0.108	Fasting insulin
3	12109805	0.0314	0.0057	3.90697e-08	151013	ebi-a-GCST90002238	rs6442305	G	A	0.036	Fasting insulin
3	12182028	-0.0277	0.004	7.2477e-11	151013	ebi-a-GCST90002238	rs4488811	T	C	0.057	Fasting insulin
3	12231234	0.0337	0.0057	2.05802e-09	151013	ebi-a-GCST90002238	rs7619280	A	G	0.037	Fasting insulin
3	12241766	-0.0274	0.0038	7.15649e-11	151013	ebi-a-GCST90002238	rs13077227	G	A	0.058	Fasting insulin
3	12317232	-0.0269	0.0037	8.52511e-13	151013	ebi-a-GCST90002238	rs11715261	C	G	0.059	Fasting insulin
3	49812606	0.0136	0.0022	2.561e-08	151013	ebi-a-GCST90002238	rs35210174	T	C	0.302	Fasting insulin
3	49847623	0.0137	0.0022	2.90302e-08	151013	ebi-a-GCST90002238	rs1799845	G	A	0.302	Fasting insulin
3	49776178	0.0135	0.0022	3.72203e-08	151013	ebi-a-GCST90002238	rs11714957	T	C	0.301	Fasting insulin
3	123070426	0.0125	0.0022	4.00304e-08	151013	ebi-a-GCST90002238	rs7614016	A	G	0.183	Fasting insulin
3	123095543	0.0116	0.0022	3.45001e-08	151013	ebi-a-GCST90002238	rs56371916	C	T	0.195	Fasting insulin
3	123068744	0.0131	0.0023	1.16799e-08	151013	ebi-a-GCST90002238	rs11719201	T	C	0.182	Fasting insulin
3	123069058	0.013	0.0022	1.16799e-08	151013	ebi-a-GCST90002238	rs11720108	T	C	0.182	Fasting insulin
3	49873188	0.0144	0.0023	2.27698e-08	151013	ebi-a-GCST90002238	rs4519692	T	C	0.276	Fasting insulin
3	49846041	0.0136	0.0022	3.28799e-08	151013	ebi-a-GCST90002238	rs2234385	A	G	0.302	Fasting insulin
3	49868520	0.0136	0.0022	3.28799e-08	151013	ebi-a-GCST90002238	rs11717256	T	C	0.301	Fasting insulin
3	52551284	-0.0114	0.0019	4.54496e-08	151013	ebi-a-GCST90002238	rs67409736	T	G	0.558	Fasting insulin
3	52558008	-0.0114	0.0019	2.69098e-08	151013	ebi-a-GCST90002238	rs13303	C	T	0.57	Fasting insulin
3	12120453	-0.0215	0.003	1.73301e-11	151013	ebi-a-GCST90002238	rs1087692	G	A	0.859	Fasting insulin
3	12188243	-0.0271	0.0039	9.87188e-11	151013	ebi-a-GCST90002238	rs1867012	C	T	0.057	Fasting insulin
3	12242211	0.0329	0.0056	1.84701e-09	151013	ebi-a-GCST90002238	rs9829814	T	C	0.037	Fasting insulin
3	12250846	-0.0172	0.0029	4.10998e-09	151013	ebi-a-GCST90002238	rs13079837	A	T	0.121	Fasting insulin
3	12265462	-0.0255	0.0038	2.93697e-11	151013	ebi-a-GCST90002238	rs6786675	C	G	0.049	Fasting insulin
3	12266505	-0.027	0.0039	5.36908e-11	151013	ebi-a-GCST90002238	rs35355828	A	G	0.05	Fasting insulin
3	12267084	-0.0256	0.0038	2.26308e-11	151013	ebi-a-GCST90002238	rs11720578	T	G	0.049	Fasting insulin
3	12274994	-0.0267	0.0038	4.64195e-11	151013	ebi-a-GCST90002238	rs13066157	A	G	0.048	Fasting insulin
3	12277845	-0.0251	0.0037	2.10717e-11	151013	ebi-a-GCST90002238	rs17036101	A	G	0.048	Fasting insulin
3	12290898	-0.0264	0.0038	6.02143e-11	151013	ebi-a-GCST90002238	rs1596417	T	A	0.049	Fasting insulin
3	12298756	0.0196	0.003	8.57709e-10	151013	ebi-a-GCST90002238	rs12629337	A	G	0.135	Fasting insulin
3	12299365	-0.0242	0.0037	7.8001e-11	151013	ebi-a-GCST90002238	rs71304096	G	A	0.049	Fasting insulin
3	12299615	-0.0243	0.0037	7.15649e-11	151013	ebi-a-GCST90002238	rs71304097	A	C	0.049	Fasting insulin
3	12301063	-0.0259	0.0038	1.19699e-10	151013	ebi-a-GCST90002238	rs13088598	T	C	0.052	Fasting insulin
3	12385357	-0.0171	0.0027	6.62506e-10	151013	ebi-a-GCST90002238	rs3963364	A	C	0.231	Fasting insulin
3	12395645	-0.0258	0.0029	7.82348e-19	151013	ebi-a-GCST90002238	rs4684848	A	G	0.119	Fasting insulin
3	12108754	-0.0199	0.0031	4.22795e-10	151013	ebi-a-GCST90002238	rs11716141	C	T	0.123	Fasting insulin
3	12111642	-0.0199	0.0031	1.96698e-10	151013	ebi-a-GCST90002238	rs71304083	A	G	0.123	Fasting insulin
3	12131687	-0.0249	0.0037	8.7963e-11	151013	ebi-a-GCST90002238	rs2119812	T	C	0.057	Fasting insulin
3	12180596	-0.0263	0.0039	2.33303e-10	151013	ebi-a-GCST90002238	rs7647950	T	G	0.057	Fasting insulin
3	12189818	-0.0274	0.004	8.10774e-11	151013	ebi-a-GCST90002238	rs6768568	A	G	0.057	Fasting insulin
3	12195622	-0.0215	0.0031	1.217e-10	151013	ebi-a-GCST90002238	rs308952	G	A	0.871	Fasting insulin
3	12197499	-0.0273	0.004	8.7963e-11	151013	ebi-a-GCST90002238	rs71304090	G	A	0.057	Fasting insulin
3	12250888	-0.0187	0.003	5.04104e-09	151013	ebi-a-GCST90002238	rs13099882	G	A	0.121	Fasting insulin
3	12270661	0.033	0.0055	6.06094e-10	151013	ebi-a-GCST90002238	rs6779488	G	A	0.04	Fasting insulin
3	12278528	-0.0267	0.0039	1.42502e-10	151013	ebi-a-GCST90002238	rs11719082	G	A	0.048	Fasting insulin
3	12376427	0.0339	0.0057	9.71203e-10	151013	ebi-a-GCST90002238	rs79644791	G	A	0.042	Fasting insulin
3	12390484	-0.0252	0.0028	2.21718e-21	151013	ebi-a-GCST90002238	rs17036328	C	T	0.119	Fasting insulin
3	12112247	0.0314	0.0057	2.82703e-08	151013	ebi-a-GCST90002238	rs12489177	T	C	0.036	Fasting insulin
3	12118900	-0.0199	0.0031	1.77101e-10	151013	ebi-a-GCST90002238	rs71304084	T	C	0.123	Fasting insulin
3	12124003	-0.0219	0.003	2.92887e-11	151013	ebi-a-GCST90002238	rs307569	C	A	0.863	Fasting insulin
3	12125041	-0.0199	0.0031	2.426e-10	151013	ebi-a-GCST90002238	rs12233399	A	T	0.123	Fasting insulin
3	12126112	-0.022	0.003	1.20587e-11	151013	ebi-a-GCST90002238	rs307571	T	G	0.863	Fasting insulin
3	12145349	-0.0273	0.0039	6.00759e-11	151013	ebi-a-GCST90002238	rs34206487	G	A	0.057	Fasting insulin
3	12152820	-0.0283	0.0041	1.28e-10	151013	ebi-a-GCST90002238	rs727682	G	A	0.057	Fasting insulin
3	12156316	-0.0172	0.0029	5.54204e-09	151013	ebi-a-GCST90002238	rs11720130	A	G	0.123	Fasting insulin
3	12196963	-0.0274	0.004	8.10774e-11	151013	ebi-a-GCST90002238	rs71304089	T	C	0.057	Fasting insulin
3	12207461	-0.0247	0.0037	1.356e-10	151013	ebi-a-GCST90002238	rs78518024	C	T	0.057	Fasting insulin
3	12216131	-0.0261	0.0037	2.093e-10	151013	ebi-a-GCST90002238	rs13064273	A	G	0.069	Fasting insulin
3	12282742	0.0328	0.0057	5.31998e-09	151013	ebi-a-GCST90002238	rs73130738	A	G	0.04	Fasting insulin
3	12315297	0.0237	0.0031	9.52577e-13	151013	ebi-a-GCST90002238	rs2347101	A	G	0.112	Fasting insulin
3	12329783	-0.0272	0.003	9.10542e-20	151013	ebi-a-GCST90002238	rs17036160	T	C	0.117	Fasting insulin
3	12343549	0.0317	0.0056	4.343e-09	151013	ebi-a-GCST90002238	rs74833298	A	C	0.044	Fasting insulin
3	12344730	-0.0278	0.0029	2.09604e-21	151013	ebi-a-GCST90002238	rs11712037	G	C	0.119	Fasting insulin
3	12374332	0.0339	0.0057	1.02601e-09	151013	ebi-a-GCST90002238	rs117350179	G	C	0.042	Fasting insulin
3	12375580	0.0339	0.0057	1.02601e-09	151013	ebi-a-GCST90002238	rs76608844	T	C	0.042	Fasting insulin
3	123070517	0.0128	0.0022	1.92199e-08	151013	ebi-a-GCST90002238	rs7613951	T	C	0.183	Fasting insulin
3	52568805	-0.011	0.0019	4.84295e-08	151013	ebi-a-GCST90002238	rs7639267	T	G	0.57	Fasting insulin
3	49735746	0.0134	0.0022	4.76497e-08	151013	ebi-a-GCST90002238	rs11130214	G	C	0.302	Fasting insulin
3	49738945	0.0134	0.0022	4.21299e-08	151013	ebi-a-GCST90002238	rs6804655	T	C	0.302	Fasting insulin
3	49823024	0.0136	0.0022	3.72203e-08	151013	ebi-a-GCST90002238	rs11920900	C	G	0.3	Fasting insulin
3	53003179	-0.0176	0.0035	3.27002e-08	151013	ebi-a-GCST90002238	rs11717619	C	A	0.076	Fasting insulin
3	49829326	0.0136	0.0022	3.28799e-08	151013	ebi-a-GCST90002238	rs62260715	A	G	0.3	Fasting insulin
3	49884261	0.0137	0.0022	2.25902e-08	151013	ebi-a-GCST90002238	rs9819511	T	C	0.296	Fasting insulin
3	49891002	0.0138	0.0022	1.992e-08	151013	ebi-a-GCST90002238	rs10865959	C	G	0.3	Fasting insulin
3	49808517	0.0137	0.0022	2.25902e-08	151013	ebi-a-GCST90002238	rs34522271	G	A	0.302	Fasting insulin
3	52844534	-0.0162	0.0031	1.52398e-08	151013	ebi-a-GCST90002238	rs17331151	T	C	0.106	Fasting insulin
3	12065264	0.0307	0.0057	3.79603e-08	151013	ebi-a-GCST90002238	rs9873301	T	G	0.036	Fasting insulin
3	12076562	-0.0271	0.004	1.431e-10	151013	ebi-a-GCST90002238	rs6767059	G	A	0.057	Fasting insulin
3	12159294	-0.0216	0.003	3.00677e-11	151013	ebi-a-GCST90002238	rs160208	A	G	0.863	Fasting insulin
3	12287173	0.0331	0.0057	4.343e-09	151013	ebi-a-GCST90002238	rs7651874	T	C	0.04	Fasting insulin
3	12288288	-0.0244	0.0037	6.56448e-11	151013	ebi-a-GCST90002238	rs17036130	A	G	0.049	Fasting insulin
3	12289800	-0.0242	0.0037	9.2619e-11	151013	ebi-a-GCST90002238	rs13081389	G	A	0.049	Fasting insulin
3	12312508	0.0328	0.0057	4.12098e-09	151013	ebi-a-GCST90002238	rs113764196	T	C	0.04	Fasting insulin
3	12383714	-0.0248	0.0028	9.97011e-21	151013	ebi-a-GCST90002238	rs7638903	A	G	0.119	Fasting insulin
3	12391813	-0.025	0.0028	5.12743e-21	151013	ebi-a-GCST90002238	rs7647481	A	G	0.119	Fasting insulin
3	12393125	-0.025	0.0028	3.35197e-20	151013	ebi-a-GCST90002238	rs1801282	G	C	0.117	Fasting insulin
3	12396845	-0.026	0.0029	2.19786e-19	151013	ebi-a-GCST90002238	rs4135250	G	A	0.125	Fasting insulin
3	12083304	-0.0271	0.004	1.55099e-10	151013	ebi-a-GCST90002238	rs10510409	T	C	0.057	Fasting insulin
3	12112010	-0.0208	0.003	4.35813e-11	151013	ebi-a-GCST90002238	rs598747	A	G	0.858	Fasting insulin
3	12140265	-0.0263	0.0039	4.23897e-10	151013	ebi-a-GCST90002238	rs58683249	C	T	0.057	Fasting insulin
3	12162280	-0.0216	0.003	5.6846e-11	151013	ebi-a-GCST90002238	rs2648337	G	A	0.863	Fasting insulin
3	12170251	-0.0197	0.0031	5.00795e-10	151013	ebi-a-GCST90002238	rs13064956	C	T	0.123	Fasting insulin
3	12186304	-0.0273	0.0039	6.00759e-11	151013	ebi-a-GCST90002238	rs1039247	G	T	0.057	Fasting insulin
3	12210132	0.0319	0.0055	4.60299e-09	151013	ebi-a-GCST90002238	rs11916408	T	C	0.037	Fasting insulin
3	12211048	0.032	0.0055	4.60299e-09	151013	ebi-a-GCST90002238	rs9844367	C	T	0.037	Fasting insulin
3	12276493	-0.0247	0.0037	4.64195e-11	151013	ebi-a-GCST90002238	rs11709119	T	G	0.048	Fasting insulin
3	12282572	0.0296	0.0056	4.84295e-08	151013	ebi-a-GCST90002238	rs113572675	G	T	0.042	Fasting insulin
3	12287046	0.0319	0.0056	8.10793e-09	151013	ebi-a-GCST90002238	rs7616902	G	T	0.037	Fasting insulin
3	12299660	-0.0243	0.0037	6.56448e-11	151013	ebi-a-GCST90002238	rs35877199	A	G	0.049	Fasting insulin
3	12314846	0.0235	0.0031	1.2031e-12	151013	ebi-a-GCST90002238	rs4279078	A	G	0.115	Fasting insulin
3	12342861	0.0313	0.0056	7.69999e-09	151013	ebi-a-GCST90002238	rs12631819	T	G	0.044	Fasting insulin
3	12360494	0.0329	0.0056	1.42001e-09	151013	ebi-a-GCST90002238	rs12633551	T	C	0.044	Fasting insulin
3	12385828	-0.0265	0.0029	7.12361e-20	151013	ebi-a-GCST90002238	rs11128603	G	A	0.123	Fasting insulin
3	12189900	-0.0274	0.004	8.10774e-11	151013	ebi-a-GCST90002238	rs6792867	C	A	0.057	Fasting insulin
3	12210153	0.0334	0.0056	1.333e-09	151013	ebi-a-GCST90002238	rs11924163	G	A	0.037	Fasting insulin
3	12212285	0.0323	0.0056	3.15297e-09	151013	ebi-a-GCST90002238	rs3931883	G	A	0.037	Fasting insulin
3	12258353	0.0354	0.0057	3.596e-10	151013	ebi-a-GCST90002238	rs7648395	G	A	0.037	Fasting insulin
3	12277190	-0.0236	0.0037	3.57199e-10	151013	ebi-a-GCST90002238	rs36086545	A	G	0.049	Fasting insulin
3	12279209	-0.0245	0.0037	6.56448e-11	151013	ebi-a-GCST90002238	rs35551471	A	G	0.048	Fasting insulin
3	12291417	-0.0179	0.0029	6.982e-09	151013	ebi-a-GCST90002238	rs6804173	T	C	0.847	Fasting insulin
3	12294727	0.02	0.0029	4.03999e-10	151013	ebi-a-GCST90002238	rs17036143	T	G	0.131	Fasting insulin
3	12299722	-0.0242	0.0037	7.15649e-11	151013	ebi-a-GCST90002238	rs35057507	A	G	0.049	Fasting insulin
3	12299945	-0.0261	0.0038	8.49963e-11	151013	ebi-a-GCST90002238	rs13067702	C	G	0.049	Fasting insulin
3	12301472	-0.0258	0.0038	9.59401e-11	151013	ebi-a-GCST90002238	rs6771792	T	C	0.049	Fasting insulin
3	12393682	-0.0246	0.0028	2.67979e-20	151013	ebi-a-GCST90002238	rs17036342	G	A	0.119	Fasting insulin
3	123090360	0.0118	0.0022	3.03697e-08	151013	ebi-a-GCST90002238	rs34970607	A	G	0.197	Fasting insulin
3	12062003	-0.0261	0.0039	8.13093e-10	151013	ebi-a-GCST90002238	rs59306735	C	T	0.057	Fasting insulin
3	12065852	0.0308	0.0057	3.27703e-08	151013	ebi-a-GCST90002238	rs6765812	A	G	0.036	Fasting insulin
3	12139092	-0.0265	0.0039	2.41902e-10	151013	ebi-a-GCST90002238	rs6798755	T	C	0.057	Fasting insulin
3	12147236	-0.0271	0.0039	9.09076e-11	151013	ebi-a-GCST90002238	rs11715886	G	C	0.057	Fasting insulin
3	12148393	-0.0175	0.0029	1.617e-09	151013	ebi-a-GCST90002238	rs17035806	A	G	0.123	Fasting insulin
3	12156535	-0.0273	0.0039	9.54113e-11	151013	ebi-a-GCST90002238	rs71628736	A	C	0.057	Fasting insulin
3	12166424	-0.0217	0.003	5.09214e-11	151013	ebi-a-GCST90002238	rs307567	G	T	0.863	Fasting insulin
3	12167148	-0.0273	0.0039	9.54113e-11	151013	ebi-a-GCST90002238	rs71624931	A	G	0.057	Fasting insulin
3	12184557	-0.0198	0.0031	2.988e-10	151013	ebi-a-GCST90002238	rs7621569	G	A	0.121	Fasting insulin
3	12192394	-0.0277	0.0039	6.34162e-11	151013	ebi-a-GCST90002238	rs7629805	G	A	0.057	Fasting insulin
3	12208049	0.0304	0.0055	1.79102e-08	151013	ebi-a-GCST90002238	rs11920045	A	G	0.036	Fasting insulin
3	12209508	0.0311	0.0055	3.70997e-09	151013	ebi-a-GCST90002238	rs7644513	T	C	0.037	Fasting insulin
3	12227591	0.0323	0.0056	4.34901e-09	151013	ebi-a-GCST90002238	rs60564283	C	T	0.037	Fasting insulin
3	12242488	-0.0187	0.003	5.04104e-09	151013	ebi-a-GCST90002238	rs7637403	A	G	0.12	Fasting insulin
3	12243379	0.0339	0.0057	3.70997e-09	151013	ebi-a-GCST90002238	rs7652088	C	T	0.036	Fasting insulin
3	12255265	-0.0277	0.0038	3.57273e-11	151013	ebi-a-GCST90002238	rs11718525	T	C	0.054	Fasting insulin
3	12273716	0.0339	0.0055	1.73002e-10	151013	ebi-a-GCST90002238	rs9809622	G	C	0.04	Fasting insulin
3	12283571	-0.027	0.0038	3.50106e-12	151013	ebi-a-GCST90002238	rs35220653	G	C	0.048	Fasting insulin
3	12285405	-0.0242	0.0037	9.2619e-11	151013	ebi-a-GCST90002238	rs1562040	A	G	0.048	Fasting insulin
3	12296346	-0.0242	0.0037	8.49963e-11	151013	ebi-a-GCST90002238	rs35577339	A	G	0.049	Fasting insulin
3	12301116	-0.0263	0.0038	6.02143e-11	151013	ebi-a-GCST90002238	rs13088608	G	A	0.049	Fasting insulin
3	12301571	-0.0264	0.0038	5.06291e-11	151013	ebi-a-GCST90002238	rs34430055	C	T	0.049	Fasting insulin
3	12302262	-0.0244	0.0037	5.52205e-11	151013	ebi-a-GCST90002238	rs35541642	T	C	0.049	Fasting insulin
3	12310773	0.0233	0.0031	1.51915e-12	151013	ebi-a-GCST90002238	rs145268310	C	G	0.116	Fasting insulin
3	12317310	-0.0249	0.0036	1.39894e-12	151013	ebi-a-GCST90002238	rs11715234	A	C	0.059	Fasting insulin
3	12323409	0.0325	0.0056	1.761e-09	151013	ebi-a-GCST90002238	rs80182988	T	C	0.042	Fasting insulin
3	12339722	-0.0127	0.0021	3.45001e-08	151013	ebi-a-GCST90002238	rs13095372	G	C	0.274	Fasting insulin
3	12351223	0.032	0.0056	3.70997e-09	151013	ebi-a-GCST90002238	rs12485478	G	A	0.044	Fasting insulin
3	12351521	-0.0258	0.0028	1.50383e-21	151013	ebi-a-GCST90002238	rs35000407	G	T	0.117	Fasting insulin
3	12369401	-0.0257	0.0028	5.62989e-21	151013	ebi-a-GCST90002238	rs13064760	T	C	0.117	Fasting insulin
3	12379351	-0.0168	0.0022	5.71874e-13	151013	ebi-a-GCST90002238	rs35240997	G	A	0.216	Fasting insulin
3	12389313	-0.0269	0.0029	9.97011e-21	151013	ebi-a-GCST90002238	rs17036326	G	A	0.119	Fasting insulin
3	12392272	-0.0249	0.0028	8.44695e-21	151013	ebi-a-GCST90002238	rs7649970	T	C	0.119	Fasting insulin
3	12394840	-0.024	0.0028	3.02413e-19	151013	ebi-a-GCST90002238	rs1899951	T	C	0.119	Fasting insulin
3	49808190	0.0136	0.0022	2.561e-08	151013	ebi-a-GCST90002238	rs7431078	A	G	0.302	Fasting insulin
3	49819665	0.0142	0.0023	2.09599e-08	151013	ebi-a-GCST90002238	rs59906301	A	G	0.285	Fasting insulin
3	150066540	0.0256	0.0048	1.59599e-08	151013	ebi-a-GCST90002238	rs62271373	A	T	0.059	Fasting insulin
3	49821878	0.0136	0.0022	3.72203e-08	151013	ebi-a-GCST90002238	rs13084243	C	G	0.3	Fasting insulin
3	123065778	0.0135	0.0023	1.299e-09	151013	ebi-a-GCST90002238	rs11708067	G	A	0.177	Fasting insulin
3	123082398	0.0126	0.0022	2.77901e-08	151013	ebi-a-GCST90002238	rs11717195	C	T	0.182	Fasting insulin
3	123087916	0.0117	0.0022	3.45001e-08	151013	ebi-a-GCST90002238	rs35841686	A	T	0.197	Fasting insulin
3	49765483	0.0134	0.0022	4.76497e-08	151013	ebi-a-GCST90002238	rs2307021	G	C	0.301	Fasting insulin
3	49831698	0.0136	0.0022	2.25902e-08	151013	ebi-a-GCST90002238	rs34735338	A	G	0.298	Fasting insulin
3	52559705	-0.0112	0.0019	4.84295e-08	151013	ebi-a-GCST90002238	rs11709284	A	G	0.57	Fasting insulin
3	12152097	-0.0215	0.003	3.76791e-11	151013	ebi-a-GCST90002238	rs307603	C	T	0.862	Fasting insulin
3	12188566	-0.0274	0.004	8.10774e-11	151013	ebi-a-GCST90002238	rs35522627	A	C	0.057	Fasting insulin
3	12221424	-0.0248	0.0037	1.046e-10	151013	ebi-a-GCST90002238	rs6805092	T	C	0.058	Fasting insulin
3	12223646	0.0323	0.0056	3.91003e-09	151013	ebi-a-GCST90002238	rs3773367	T	C	0.037	Fasting insulin
3	12262934	-0.0258	0.0038	2.07396e-11	151013	ebi-a-GCST90002238	rs74280642	A	G	0.048	Fasting insulin
3	12278459	0.0317	0.0055	4.87001e-09	151013	ebi-a-GCST90002238	rs11919814	G	C	0.045	Fasting insulin
3	12314019	0.0233	0.0031	1.70608e-12	151013	ebi-a-GCST90002238	rs56053774	A	C	0.115	Fasting insulin
3	12315139	0.0233	0.0031	1.91514e-12	151013	ebi-a-GCST90002238	rs2347100	G	C	0.115	Fasting insulin
3	12391207	-0.0237	0.0028	2.29985e-18	151013	ebi-a-GCST90002238	rs6802898	T	C	0.119	Fasting insulin
3	49736172	0.0134	0.0022	4.21299e-08	151013	ebi-a-GCST90002238	rs11130216	A	C	0.302	Fasting insulin
3	49871641	0.0136	0.0022	3.28799e-08	151013	ebi-a-GCST90002238	rs2352967	T	C	0.3	Fasting insulin
3	49849723	0.0137	0.0022	2.90302e-08	151013	ebi-a-GCST90002238	rs1799843	A	G	0.302	Fasting insulin
3	49852419	0.0136	0.0022	3.72203e-08	151013	ebi-a-GCST90002238	rs62260719	A	G	0.3	Fasting insulin
3	49808645	0.0159	0.0028	4.11898e-08	151013	ebi-a-GCST90002238	rs11709557	C	A	0.264	Fasting insulin
3	53015839	-0.0165	0.0033	4.63404e-08	151013	ebi-a-GCST90002238	rs11710394	G	A	0.076	Fasting insulin
3	12027240	-0.0251	0.0038	2.15001e-10	151013	ebi-a-GCST90002238	rs7615580	C	T	0.055	Fasting insulin
3	12106191	-0.0223	0.0031	1.49486e-11	151013	ebi-a-GCST90002238	rs307594	C	T	0.863	Fasting insulin
3	12118915	-0.0199	0.0031	1.96698e-10	151013	ebi-a-GCST90002238	rs71304085	G	A	0.123	Fasting insulin
3	12148263	-0.0265	0.0039	3.61402e-10	151013	ebi-a-GCST90002238	rs73813125	C	T	0.057	Fasting insulin
3	12148848	-0.0272	0.0039	7.70726e-11	151013	ebi-a-GCST90002238	rs13079332	A	G	0.057	Fasting insulin
3	12188495	-0.0274	0.004	8.10774e-11	151013	ebi-a-GCST90002238	rs11708978	G	A	0.057	Fasting insulin
3	12192627	-0.0273	0.0039	6.00759e-11	151013	ebi-a-GCST90002238	rs7652520	C	G	0.057	Fasting insulin
3	12225353	0.0325	0.0056	8.10793e-09	151013	ebi-a-GCST90002238	rs2289708	G	C	0.037	Fasting insulin
3	12278113	-0.0242	0.0037	8.49963e-11	151013	ebi-a-GCST90002238	rs34780220	G	A	0.05	Fasting insulin
3	12340925	0.0307	0.0056	7.74997e-09	151013	ebi-a-GCST90002238	rs17036188	C	T	0.044	Fasting insulin
3	12129236	-0.0267	0.0039	2.23198e-10	151013	ebi-a-GCST90002238	rs1587385	G	C	0.057	Fasting insulin
3	12168910	-0.0215	0.003	7.07457e-11	151013	ebi-a-GCST90002238	rs160214	C	G	0.863	Fasting insulin
3	12181133	-0.0274	0.004	8.10774e-11	151013	ebi-a-GCST90002238	rs71304088	C	T	0.057	Fasting insulin
3	12194628	-0.0199	0.0031	2.69197e-10	151013	ebi-a-GCST90002238	rs17035945	T	C	0.123	Fasting insulin
3	12216260	-0.026	0.0038	5.71702e-10	151013	ebi-a-GCST90002238	rs6781687	G	A	0.058	Fasting insulin
3	12236565	-0.026	0.0037	1.47707e-11	151013	ebi-a-GCST90002238	rs71304092	A	G	0.058	Fasting insulin
3	12274769	0.0349	0.0056	1.72898e-10	151013	ebi-a-GCST90002238	rs73128769	A	G	0.04	Fasting insulin
3	12275320	-0.0246	0.0038	9.73644e-11	151013	ebi-a-GCST90002238	rs71304093	T	C	0.045	Fasting insulin
3	12279917	0.0344	0.0058	2.09002e-09	151013	ebi-a-GCST90002238	rs12490907	T	C	0.04	Fasting insulin
3	12289137	0.0198	0.003	5.01603e-10	151013	ebi-a-GCST90002238	rs12488497	G	A	0.133	Fasting insulin
3	12290513	-0.0264	0.0038	6.02143e-11	151013	ebi-a-GCST90002238	rs7628899	A	T	0.049	Fasting insulin
3	12296513	-0.0244	0.0037	5.52205e-11	151013	ebi-a-GCST90002238	rs71304095	A	G	0.049	Fasting insulin
3	12367105	-0.0174	0.0027	2.74701e-10	151013	ebi-a-GCST90002238	rs2881479	T	A	0.16	Fasting insulin
3	12386337	-0.0253	0.0028	1.08193e-20	151013	ebi-a-GCST90002238	rs4684847	T	C	0.117	Fasting insulin
3	12388409	-0.0267	0.0029	1.38803e-20	151013	ebi-a-GCST90002238	rs7610055	A	G	0.119	Fasting insulin
3	12391583	-0.0248	0.0028	3.35197e-20	151013	ebi-a-GCST90002238	rs2197423	A	G	0.119	Fasting insulin
3	12116620	-0.0224	0.0029	3.90661e-13	151013	ebi-a-GCST90002238	rs308971	A	G	0.862	Fasting insulin
3	12117220	-0.0176	0.0029	1.17899e-09	151013	ebi-a-GCST90002238	rs1994077	G	A	0.123	Fasting insulin
3	12185160	-0.0273	0.0039	6.00759e-11	151013	ebi-a-GCST90002238	rs11721223	G	A	0.057	Fasting insulin
3	12198485	-0.0273	0.004	8.7963e-11	151013	ebi-a-GCST90002238	rs10433537	T	A	0.057	Fasting insulin
3	12217797	-0.0248	0.0037	1.046e-10	151013	ebi-a-GCST90002238	rs13070993	T	C	0.057	Fasting insulin
3	12273547	0.0334	0.0056	4.93003e-10	151013	ebi-a-GCST90002238	rs9846803	G	A	0.04	Fasting insulin
3	12274592	-0.0261	0.0038	9.2619e-11	151013	ebi-a-GCST90002238	rs13065423	A	G	0.05	Fasting insulin
3	123054770	0.0127	0.0023	2.77901e-08	151013	ebi-a-GCST90002238	rs72964564	C	A	0.186	Fasting insulin
3	8775698	1.1925	0.3798	2.54203e-09	151013	ebi-a-GCST90002238	rs200656453	T	C	NA	Fasting insulin
4	145659064	0.0203	0.0039	2.89801e-08	151013	ebi-a-GCST90002238	rs11727676	C	T	0.084	Fasting insulin
4	106088051	0.0125	0.0021	1.60199e-09	151013	ebi-a-GCST90002238	rs10014102	A	T	0.388	Fasting insulin
4	89731033	0.0116	0.0021	5.60699e-09	151013	ebi-a-GCST90002238	rs11097198	T	C	0.471	Fasting insulin
4	89733882	0.0109	0.002	1.54099e-08	151013	ebi-a-GCST90002238	rs6814344	G	A	0.499	Fasting insulin
4	89735865	0.0115	0.0019	1.10701e-09	151013	ebi-a-GCST90002238	rs6532082	A	G	0.499	Fasting insulin
4	89736719	0.0115	0.0019	1.29e-09	151013	ebi-a-GCST90002238	rs2125407	T	C	0.492	Fasting insulin
4	89723065	0.0112	0.0019	2.751e-09	151013	ebi-a-GCST90002238	rs6824451	A	G	0.492	Fasting insulin
4	89732876	0.0116	0.0019	8.13093e-10	151013	ebi-a-GCST90002238	rs7697644	G	C	0.499	Fasting insulin
4	89739808	0.0119	0.0018	1.47707e-11	151013	ebi-a-GCST90002238	rs3775380	G	A	0.5	Fasting insulin
4	89740894	0.0107	0.002	3.52501e-08	151013	ebi-a-GCST90002238	rs1903002	G	C	0.536	Fasting insulin
4	89741269	0.0118	0.0018	6.02143e-11	151013	ebi-a-GCST90002238	rs3822072	A	G	0.488	Fasting insulin
4	89759734	-0.0133	0.0023	2.09599e-08	151013	ebi-a-GCST90002238	rs10011267	T	C	0.26	Fasting insulin
4	89711849	0.0107	0.002	2.68102e-08	151013	ebi-a-GCST90002238	rs2290782	C	T	0.491	Fasting insulin
4	89725466	0.011	0.0019	4.98999e-09	151013	ebi-a-GCST90002238	rs10020704	C	A	0.492	Fasting insulin
4	89733023	0.0115	0.0019	9.48899e-10	151013	ebi-a-GCST90002238	rs7697886	G	A	0.499	Fasting insulin
4	89735820	0.0115	0.0019	9.48899e-10	151013	ebi-a-GCST90002238	rs6532081	A	G	0.499	Fasting insulin
4	89736201	0.0116	0.0019	5.96005e-10	151013	ebi-a-GCST90002238	rs6818353	C	T	0.497	Fasting insulin
4	89737457	0.0114	0.0019	1.29e-09	151013	ebi-a-GCST90002238	rs7694958	T	C	0.491	Fasting insulin
4	89739624	0.0118	0.0019	3.724e-10	151013	ebi-a-GCST90002238	rs3822073	C	T	0.5	Fasting insulin
4	89742179	0.01	0.0019	2.95903e-08	151013	ebi-a-GCST90002238	rs13147493	T	C	0.441	Fasting insulin
4	89756393	-0.0133	0.0022	1.32401e-08	151013	ebi-a-GCST90002238	rs60955950	G	C	0.264	Fasting insulin
4	89764197	-0.0132	0.0022	1.32401e-08	151013	ebi-a-GCST90002238	rs10024506	C	G	0.265	Fasting insulin
4	106094427	0.0122	0.002	5.61604e-10	151013	ebi-a-GCST90002238	rs2903385	A	G	0.468	Fasting insulin
4	106106353	0.0121	0.0019	4.05042e-11	151013	ebi-a-GCST90002238	rs10010325	A	C	0.472	Fasting insulin
4	89725056	0.0109	0.0019	5.78203e-09	151013	ebi-a-GCST90002238	rs10012624	A	C	0.492	Fasting insulin
4	106102406	0.0113	0.0021	4.12895e-08	151013	ebi-a-GCST90002238	rs17583558	C	G	0.384	Fasting insulin
4	89713121	0.0111	0.0019	7.81502e-10	151013	ebi-a-GCST90002238	rs9991328	T	C	0.492	Fasting insulin
4	89716933	0.0113	0.0019	2.03601e-09	151013	ebi-a-GCST90002238	rs10428504	T	G	0.492	Fasting insulin
4	89726283	0.0116	0.0018	4.25402e-11	151013	ebi-a-GCST90002238	rs2276936	C	A	0.5	Fasting insulin
4	89739479	0.0118	0.0019	3.18002e-10	151013	ebi-a-GCST90002238	rs13131633	T	C	0.5	Fasting insulin
4	157670537	-0.0125	0.002	4.03896e-08	151013	ebi-a-GCST90002238	rs6855363	C	T	0.347	Fasting insulin
4	89734587	0.0114	0.0019	1.10701e-09	151013	ebi-a-GCST90002238	rs1350506	C	T	0.499	Fasting insulin
4	89742244	0.0118	0.002	4.35803e-10	151013	ebi-a-GCST90002238	rs28418580	T	C	0.497	Fasting insulin
4	89753225	-0.0146	0.0023	3.27597e-09	151013	ebi-a-GCST90002238	rs4425336	G	A	0.244	Fasting insulin
4	106076749	0.0125	0.0021	2.123e-09	151013	ebi-a-GCST90002238	rs12643257	G	A	0.39	Fasting insulin
4	89720885	0.0113	0.0019	1.503e-09	151013	ebi-a-GCST90002238	rs13149860	C	T	0.489	Fasting insulin
4	89739903	0.0118	0.0019	2.713e-10	151013	ebi-a-GCST90002238	rs3775379	G	A	0.5	Fasting insulin
4	89740128	0.0118	0.0018	2.5142e-11	151013	ebi-a-GCST90002238	rs13133548	A	G	0.489	Fasting insulin
4	89708241	0.0112	0.0019	2.03601e-09	151013	ebi-a-GCST90002238	rs3796658	A	G	0.491	Fasting insulin
4	116738065	0.7711	0.1139	3.91102e-08	151013	ebi-a-GCST90002238	rs181695714	T	C	NA	Fasting insulin
4	89706643	0.0113	0.002	2.03601e-09	151013	ebi-a-GCST90002238	rs987469	G	C	0.489	Fasting insulin
4	89719368	0.0112	0.0019	2.03601e-09	151013	ebi-a-GCST90002238	rs1377290	T	C	0.489	Fasting insulin
4	89719686	0.0113	0.0019	1.75001e-09	151013	ebi-a-GCST90002238	rs9996321	T	C	0.491	Fasting insulin
4	89721332	0.0111	0.0019	3.70997e-09	151013	ebi-a-GCST90002238	rs2869948	C	T	0.492	Fasting insulin
4	89729271	0.0114	0.0019	9.48899e-10	151013	ebi-a-GCST90002238	rs732880	C	A	0.501	Fasting insulin
4	89730074	0.011	0.0019	3.70997e-09	151013	ebi-a-GCST90002238	rs2167750	T	C	0.496	Fasting insulin
4	89757082	-0.0132	0.0022	1.32401e-08	151013	ebi-a-GCST90002238	rs59473955	C	T	0.264	Fasting insulin
4	89768821	-0.0129	0.0022	3.14e-08	151013	ebi-a-GCST90002238	rs28514678	T	C	0.264	Fasting insulin
4	89709908	0.0113	0.0019	2.03601e-09	151013	ebi-a-GCST90002238	rs3822076	A	T	0.491	Fasting insulin
4	89724963	0.0105	0.0019	2.44399e-08	151013	ebi-a-GCST90002238	rs10012528	G	C	0.488	Fasting insulin
4	89727656	0.0115	0.0019	8.13093e-10	151013	ebi-a-GCST90002238	rs1870339	C	G	0.5	Fasting insulin
4	89728877	0.0114	0.0019	1.10701e-09	151013	ebi-a-GCST90002238	rs2869949	G	A	0.5	Fasting insulin
4	89737558	0.0117	0.0019	3.18002e-10	151013	ebi-a-GCST90002238	rs7695177	G	C	0.5	Fasting insulin
4	89750668	-0.0147	0.0023	3.70997e-09	151013	ebi-a-GCST90002238	rs13149209	C	T	0.244	Fasting insulin
4	89752276	-0.0146	0.0023	3.27597e-09	151013	ebi-a-GCST90002238	rs57400569	A	G	0.244	Fasting insulin
4	106071064	0.0124	0.0019	1.035e-10	151013	ebi-a-GCST90002238	rs974801	G	A	0.39	Fasting insulin
4	106081636	0.0125	0.0019	2.87872e-11	151013	ebi-a-GCST90002238	rs9884482	C	T	0.392	Fasting insulin
4	106083776	0.0124	0.0021	1.84502e-09	151013	ebi-a-GCST90002238	rs2285720	T	C	0.388	Fasting insulin
4	106087217	0.0125	0.0021	1.60199e-09	151013	ebi-a-GCST90002238	rs12645165	C	T	0.388	Fasting insulin
5	53284730	0.0122	0.0021	4.88799e-09	151013	ebi-a-GCST90002238	rs1664794	G	C	0.66	Fasting insulin
5	53292356	0.0133	0.0023	1.75001e-09	151013	ebi-a-GCST90002238	rs3776723	T	C	0.27	Fasting insulin
5	53298762	0.0135	0.0023	2.362e-10	151013	ebi-a-GCST90002238	rs3776717	A	G	0.276	Fasting insulin
5	53300073	0.0131	0.0026	9.50101e-09	151013	ebi-a-GCST90002238	rs10940354	C	T	0.243	Fasting insulin
5	53303452	0.0136	0.0023	1.799e-10	151013	ebi-a-GCST90002238	rs6889847	C	G	0.277	Fasting insulin
5	55794075	-0.0177	0.0031	2.988e-10	151013	ebi-a-GCST90002238	rs157504	C	T	0.144	Fasting insulin
5	55797599	-0.0181	0.003	1.093e-10	151013	ebi-a-GCST90002238	rs173443	C	T	0.153	Fasting insulin
5	55804552	0.0185	0.0023	4.15336e-16	151013	ebi-a-GCST90002238	rs40270	C	A	0.747	Fasting insulin
5	55809138	0.0193	0.0022	6.06457e-18	151013	ebi-a-GCST90002238	rs256903	A	C	0.716	Fasting insulin
5	55813712	0.0188	0.0026	9.06358e-13	151013	ebi-a-GCST90002238	rs405176	A	G	0.781	Fasting insulin
5	55820584	0.0113	0.002	7.61395e-09	151013	ebi-a-GCST90002238	rs154254	C	G	0.553	Fasting insulin
5	55853349	0.0195	0.003	9.57194e-12	151013	ebi-a-GCST90002238	rs34342767	C	T	0.128	Fasting insulin
5	55861359	0.0171	0.0025	7.71792e-13	151013	ebi-a-GCST90002238	rs13173241	A	G	0.183	Fasting insulin
5	55805639	0.0181	0.0022	4.1639e-17	151013	ebi-a-GCST90002238	rs467022	T	C	0.71	Fasting insulin
5	55808342	0.0188	0.0022	5.22156e-18	151013	ebi-a-GCST90002238	rs392794	T	C	0.715	Fasting insulin
5	55859952	0.0171	0.0025	1.03992e-12	151013	ebi-a-GCST90002238	rs11743303	G	A	0.185	Fasting insulin
5	53283630	0.0135	0.0021	1.33199e-11	151013	ebi-a-GCST90002238	rs1694068	A	T	0.625	Fasting insulin
5	53285220	0.0121	0.0021	4.88799e-09	151013	ebi-a-GCST90002238	rs1694070	A	G	0.66	Fasting insulin
5	53288455	0.0133	0.0026	1.31099e-08	151013	ebi-a-GCST90002238	rs67656636	A	C	0.207	Fasting insulin
5	53296557	0.0135	0.0023	1.799e-10	151013	ebi-a-GCST90002238	rs59061738	G	A	0.274	Fasting insulin
5	53300835	0.0136	0.0023	2.86101e-10	151013	ebi-a-GCST90002238	rs4334836	C	T	0.27	Fasting insulin
5	53300874	0.0132	0.0023	1.02301e-09	151013	ebi-a-GCST90002238	rs80213371	G	T	0.276	Fasting insulin
5	53301628	0.0134	0.0025	1.19501e-09	151013	ebi-a-GCST90002238	rs11747911	A	C	0.264	Fasting insulin
5	53303127	0.0135	0.0023	2.362e-10	151013	ebi-a-GCST90002238	rs6886510	T	C	0.277	Fasting insulin
5	53304933	0.0136	0.0023	2.362e-10	151013	ebi-a-GCST90002238	rs3776706	G	T	0.276	Fasting insulin
5	53284241	0.012	0.0021	6.42806e-09	151013	ebi-a-GCST90002238	rs895356	A	G	0.66	Fasting insulin
5	53288768	0.0132	0.0026	1.467e-08	151013	ebi-a-GCST90002238	rs11740817	A	C	0.21	Fasting insulin
5	53290138	0.0134	0.0026	1.17101e-08	151013	ebi-a-GCST90002238	rs3776725	A	C	0.207	Fasting insulin
5	53306240	0.0133	0.0023	4.62903e-10	151013	ebi-a-GCST90002238	rs60492935	T	G	0.28	Fasting insulin
5	55808966	-0.0167	0.0026	4.79954e-11	151013	ebi-a-GCST90002238	rs157510	C	A	0.208	Fasting insulin
5	55811346	0.0121	0.002	1.17301e-09	151013	ebi-a-GCST90002238	rs467367	A	C	0.532	Fasting insulin
5	55796639	0.0174	0.0022	3.182e-15	151013	ebi-a-GCST90002238	rs157845	C	T	0.712	Fasting insulin
5	55799184	0.0181	0.0022	5.01534e-17	151013	ebi-a-GCST90002238	rs157843	A	C	0.71	Fasting insulin
5	55806751	0.0181	0.0021	1.12305e-18	151013	ebi-a-GCST90002238	rs459193	G	A	0.715	Fasting insulin
5	55807370	0.0188	0.0022	6.32266e-18	151013	ebi-a-GCST90002238	rs464605	T	C	0.715	Fasting insulin
5	55808278	-0.0167	0.0026	4.22571e-11	151013	ebi-a-GCST90002238	rs157507	T	C	0.208	Fasting insulin
5	55809127	-0.0177	0.0023	1.37499e-15	151013	ebi-a-GCST90002238	rs157512	C	T	0.27	Fasting insulin
5	55859146	0.0194	0.0029	1.20587e-11	151013	ebi-a-GCST90002238	rs71624137	C	T	0.128	Fasting insulin
5	53271420	0.0159	0.002	6.5887e-16	151013	ebi-a-GCST90002238	rs702634	A	G	0.706	Fasting insulin
5	53283623	0.0124	0.0021	2.44298e-09	151013	ebi-a-GCST90002238	rs1694067	C	T	0.658	Fasting insulin
5	53283827	0.0115	0.0021	1.883e-08	151013	ebi-a-GCST90002238	rs1664791	G	C	0.629	Fasting insulin
5	53285187	0.0121	0.0021	4.88799e-09	151013	ebi-a-GCST90002238	rs1664797	C	T	0.66	Fasting insulin
5	53289068	0.0133	0.0026	1.17101e-08	151013	ebi-a-GCST90002238	rs35027270	C	T	0.207	Fasting insulin
5	53289459	0.0133	0.0026	1.17101e-08	151013	ebi-a-GCST90002238	rs3822499	G	C	0.207	Fasting insulin
5	53290571	0.0134	0.0023	6.04004e-10	151013	ebi-a-GCST90002238	rs67721004	C	T	0.278	Fasting insulin
5	53292522	0.0134	0.0023	5.28798e-10	151013	ebi-a-GCST90002238	rs3776721	G	A	0.281	Fasting insulin
5	53292730	0.0134	0.0023	6.04004e-10	151013	ebi-a-GCST90002238	rs66872223	C	T	0.278	Fasting insulin
5	53295568	0.0133	0.0023	6.04004e-10	151013	ebi-a-GCST90002238	rs6866586	C	A	0.278	Fasting insulin
5	53298684	0.0134	0.0023	7.86792e-10	151013	ebi-a-GCST90002238	rs3776719	G	T	0.281	Fasting insulin
5	53298923	0.0153	0.0021	7.8001e-15	151013	ebi-a-GCST90002238	rs3776716	G	A	0.276	Fasting insulin
5	53300591	0.0132	0.0023	5.28798e-10	151013	ebi-a-GCST90002238	rs4351101	A	G	0.282	Fasting insulin
5	53300612	0.0136	0.0023	1.799e-10	151013	ebi-a-GCST90002238	rs4334835	G	T	0.273	Fasting insulin
5	53300640	0.0138	0.0023	1.36801e-10	151013	ebi-a-GCST90002238	rs4588541	G	A	0.28	Fasting insulin
5	53301416	0.0136	0.0023	2.06201e-10	151013	ebi-a-GCST90002238	rs11741082	A	G	0.277	Fasting insulin
5	53301561	0.014	0.0028	1.078e-08	151013	ebi-a-GCST90002238	rs11747901	G	C	0.211	Fasting insulin
5	53301805	0.0136	0.0023	2.06201e-10	151013	ebi-a-GCST90002238	rs7701922	G	A	0.277	Fasting insulin
5	53302620	0.0136	0.0023	1.799e-10	151013	ebi-a-GCST90002238	rs12654393	T	G	0.277	Fasting insulin
5	53305259	0.0136	0.0023	3.54103e-10	151013	ebi-a-GCST90002238	rs3776703	C	T	0.277	Fasting insulin
5	53306642	0.013	0.0023	2.53198e-09	151013	ebi-a-GCST90002238	rs12189535	C	A	0.285	Fasting insulin
5	53306690	0.0125	0.0023	1.256e-08	151013	ebi-a-GCST90002238	rs12186509	G	T	0.281	Fasting insulin
5	55794628	-0.0176	0.0031	5.00795e-10	151013	ebi-a-GCST90002238	rs157505	T	C	0.145	Fasting insulin
5	55804204	-0.018	0.003	7.36716e-11	151013	ebi-a-GCST90002238	rs25757	G	C	0.153	Fasting insulin
5	55815892	0.0175	0.0021	1.02896e-17	151013	ebi-a-GCST90002238	rs458356	G	A	0.727	Fasting insulin
5	55857675	0.0194	0.0029	1.07498e-11	151013	ebi-a-GCST90002238	rs4301182	C	A	0.128	Fasting insulin
5	55861601	0.0169	0.0025	1.20587e-12	151013	ebi-a-GCST90002238	rs9687833	A	G	0.183	Fasting insulin
5	55794559	-0.0177	0.0031	4.07596e-10	151013	ebi-a-GCST90002238	rs151837	T	C	0.144	Fasting insulin
5	55802419	0.018	0.0022	5.01534e-17	151013	ebi-a-GCST90002238	rs27984	T	C	0.71	Fasting insulin
5	53297304	0.0153	0.0021	6.51028e-15	151013	ebi-a-GCST90002238	rs12521454	C	T	0.276	Fasting insulin
5	53302354	0.0132	0.0023	8.97408e-10	151013	ebi-a-GCST90002238	rs2448	C	T	0.28	Fasting insulin
5	55800724	0.0181	0.0022	6.03671e-17	151013	ebi-a-GCST90002238	rs25789	T	C	0.71	Fasting insulin
5	55803929	-0.018	0.003	6.59326e-11	151013	ebi-a-GCST90002238	rs42392	G	A	0.153	Fasting insulin
5	55808475	0.0186	0.0022	3.1989e-17	151013	ebi-a-GCST90002238	rs465002	T	C	0.708	Fasting insulin
5	55833892	0.0316	0.0052	6.58294e-09	151013	ebi-a-GCST90002238	rs3900856	A	G	0.057	Fasting insulin
5	53297611	0.0153	0.0021	7.8001e-15	151013	ebi-a-GCST90002238	rs7735253	A	G	0.276	Fasting insulin
5	53305419	0.0135	0.0023	4.04902e-10	151013	ebi-a-GCST90002238	rs3776702	A	G	0.28	Fasting insulin
5	53306140	0.0134	0.0023	4.04902e-10	151013	ebi-a-GCST90002238	rs60652351	C	T	0.28	Fasting insulin
5	53307772	0.013	0.0023	1.72199e-09	151013	ebi-a-GCST90002238	rs255755	G	A	0.292	Fasting insulin
5	55796319	0.0176	0.0021	4.6302e-18	151013	ebi-a-GCST90002238	rs40271	T	C	0.711	Fasting insulin
5	55797585	-0.0181	0.003	1.093e-10	151013	ebi-a-GCST90002238	rs245109	C	T	0.153	Fasting insulin
5	55812130	-0.0167	0.0023	2.30781e-14	151013	ebi-a-GCST90002238	rs465983	G	A	0.259	Fasting insulin
5	55861464	0.0185	0.0025	5.14991e-14	151013	ebi-a-GCST90002238	rs28650790	T	C	0.169	Fasting insulin
5	55861894	0.017	0.0025	3.93188e-12	151013	ebi-a-GCST90002238	rs9687846	A	G	0.177	Fasting insulin
5	53274467	0.0145	0.0022	1.68e-10	151013	ebi-a-GCST90002238	rs28499105	A	G	0.665	Fasting insulin
5	53292017	0.0134	0.0023	5.28798e-10	151013	ebi-a-GCST90002238	rs7732139	A	G	0.278	Fasting insulin
5	53293077	0.0134	0.0023	6.04004e-10	151013	ebi-a-GCST90002238	rs6884760	A	T	0.278	Fasting insulin
5	53295737	0.0133	0.0023	6.89493e-10	151013	ebi-a-GCST90002238	rs7707547	G	A	0.278	Fasting insulin
5	53300090	0.0133	0.0025	5.29298e-09	151013	ebi-a-GCST90002238	rs9688218	C	T	0.243	Fasting insulin
5	53301207	0.0124	0.0025	1.741e-08	151013	ebi-a-GCST90002238	rs16881971	C	T	0.277	Fasting insulin
5	55793789	-0.0178	0.0031	2.988e-10	151013	ebi-a-GCST90002238	rs151836	T	C	0.144	Fasting insulin
5	55816081	0.0174	0.0022	1.23197e-14	151013	ebi-a-GCST90002238	rs458036	C	A	0.724	Fasting insulin
5	55816888	0.0184	0.0023	2.60615e-14	151013	ebi-a-GCST90002238	rs455660	C	T	0.781	Fasting insulin
5	53291081	0.0137	0.0023	4.246e-10	151013	ebi-a-GCST90002238	rs11742688	T	C	0.274	Fasting insulin
5	53302729	0.0136	0.0023	1.799e-10	151013	ebi-a-GCST90002238	rs57322591	C	T	0.277	Fasting insulin
5	53303595	0.0136	0.0023	1.799e-10	151013	ebi-a-GCST90002238	rs6876198	C	T	0.277	Fasting insulin
5	53304725	0.0136	0.0023	4.83905e-10	151013	ebi-a-GCST90002238	rs1541680	A	G	0.273	Fasting insulin
5	53276301	0.0153	0.0022	2.3752e-12	151013	ebi-a-GCST90002238	rs1664781	A	G	0.707	Fasting insulin
5	53282979	0.0131	0.0019	4.25109e-12	151013	ebi-a-GCST90002238	rs878781	C	T	0.658	Fasting insulin
5	53288201	0.0135	0.0026	1.78098e-08	151013	ebi-a-GCST90002238	rs16881958	G	C	0.207	Fasting insulin
5	53290586	0.0133	0.0023	6.04004e-10	151013	ebi-a-GCST90002238	rs67430852	A	T	0.278	Fasting insulin
5	55807837	0.0181	0.0022	4.1639e-17	151013	ebi-a-GCST90002238	rs458741	C	T	0.71	Fasting insulin
5	53300947	0.0136	0.0023	2.06201e-10	151013	ebi-a-GCST90002238	rs5013866	G	A	0.274	Fasting insulin
5	55808149	-0.0173	0.003	5.37094e-10	151013	ebi-a-GCST90002238	rs245143	G	A	0.146	Fasting insulin
5	55794632	0.0186	0.0022	4.60681e-17	151013	ebi-a-GCST90002238	rs30351	A	G	0.708	Fasting insulin
5	55856375	0.0169	0.0025	1.44212e-12	151013	ebi-a-GCST90002238	rs3843467	T	G	0.185	Fasting insulin
5	55870395	0.0179	0.0032	4.94299e-09	151013	ebi-a-GCST90002238	rs71624138	A	G	0.119	Fasting insulin
5	53300827	0.0137	0.0023	3.26498e-10	151013	ebi-a-GCST90002238	rs5024170	A	C	0.273	Fasting insulin
5	53304179	0.0132	0.0023	7.86792e-10	151013	ebi-a-GCST90002238	rs3776712	C	T	0.28	Fasting insulin
5	53272664	0.0165	0.002	7.32825e-17	151013	ebi-a-GCST90002238	rs4865796	A	G	0.707	Fasting insulin
5	53285074	0.0121	0.0021	4.88799e-09	151013	ebi-a-GCST90002238	rs1664796	A	T	0.66	Fasting insulin
5	53285757	0.0122	0.0021	4.25902e-09	151013	ebi-a-GCST90002238	rs1664798	A	T	0.66	Fasting insulin
5	53289047	0.0134	0.0026	1.17101e-08	151013	ebi-a-GCST90002238	rs11747281	A	G	0.207	Fasting insulin
5	55794565	-0.0177	0.0031	3.67604e-10	151013	ebi-a-GCST90002238	rs151838	T	C	0.144	Fasting insulin
5	55803533	0.0175	0.0021	6.90876e-18	151013	ebi-a-GCST90002238	rs30000	A	G	0.71	Fasting insulin
5	55860781	0.0187	0.0025	2.8119e-14	151013	ebi-a-GCST90002238	rs3936511	G	A	0.169	Fasting insulin
5	55861786	0.017	0.0025	4.53106e-12	151013	ebi-a-GCST90002238	rs9686661	T	C	0.177	Fasting insulin
5	53284620	0.012	0.0021	6.42806e-09	151013	ebi-a-GCST90002238	rs1664793	C	T	0.66	Fasting insulin
5	53290648	0.0134	0.0023	5.28798e-10	151013	ebi-a-GCST90002238	rs67199213	G	A	0.278	Fasting insulin
5	53291591	0.0134	0.0023	5.28798e-10	151013	ebi-a-GCST90002238	rs7718193	G	T	0.278	Fasting insulin
5	53292892	0.0121	0.0025	4.36395e-08	151013	ebi-a-GCST90002238	rs12659966	C	G	0.273	Fasting insulin
5	53293107	0.0134	0.0023	6.04004e-10	151013	ebi-a-GCST90002238	rs6898870	A	G	0.278	Fasting insulin
5	53296158	0.0133	0.0023	5.28798e-10	151013	ebi-a-GCST90002238	rs3776720	G	A	0.277	Fasting insulin
5	53296730	0.0136	0.0023	1.799e-10	151013	ebi-a-GCST90002238	rs67473746	C	G	0.276	Fasting insulin
5	53297591	0.0139	0.0023	9.80393e-11	151013	ebi-a-GCST90002238	rs7736354	T	C	0.276	Fasting insulin
5	53298025	0.0152	0.0021	1.3369e-14	151013	ebi-a-GCST90002238	rs6450176	A	G	0.278	Fasting insulin
5	53298714	0.0135	0.0023	2.06201e-10	151013	ebi-a-GCST90002238	rs3776718	C	G	0.276	Fasting insulin
5	53299376	0.0135	0.0023	2.362e-10	151013	ebi-a-GCST90002238	rs1445887	T	A	0.276	Fasting insulin
5	53299959	0.0132	0.0023	7.86792e-10	151013	ebi-a-GCST90002238	rs10940353	C	A	0.28	Fasting insulin
5	53300288	0.0135	0.0023	2.362e-10	151013	ebi-a-GCST90002238	rs9687611	T	C	0.276	Fasting insulin
5	53304620	0.0133	0.0023	7.86792e-10	151013	ebi-a-GCST90002238	rs1541681	T	G	0.278	Fasting insulin
5	53304955	0.0136	0.0023	2.362e-10	151013	ebi-a-GCST90002238	rs3776705	C	T	0.276	Fasting insulin
5	53283887	0.012	0.0021	4.25902e-09	151013	ebi-a-GCST90002238	rs1664792	G	C	0.645	Fasting insulin
5	53284841	0.0121	0.0021	5.60699e-09	151013	ebi-a-GCST90002238	rs1664795	G	T	0.66	Fasting insulin
5	53285656	0.0122	0.0021	4.25902e-09	151013	ebi-a-GCST90002238	rs1694071	G	A	0.66	Fasting insulin
5	53287790	0.0133	0.0026	3.06697e-08	151013	ebi-a-GCST90002238	rs56193151	T	C	0.207	Fasting insulin
5	53290052	0.0134	0.0026	1.17101e-08	151013	ebi-a-GCST90002238	rs3776726	A	T	0.207	Fasting insulin
5	53292270	0.0134	0.0023	4.04902e-10	151013	ebi-a-GCST90002238	rs3776724	G	A	0.281	Fasting insulin
5	53293198	0.0134	0.0023	6.04004e-10	151013	ebi-a-GCST90002238	rs6884936	C	T	0.278	Fasting insulin
5	53302302	0.0135	0.0023	2.362e-10	151013	ebi-a-GCST90002238	rs10805455	G	T	0.277	Fasting insulin
5	53302837	0.0131	0.0023	7.86792e-10	151013	ebi-a-GCST90002238	rs57898694	T	C	0.281	Fasting insulin
5	53309371	0.0134	0.0023	4.04902e-10	151013	ebi-a-GCST90002238	rs255757	A	G	0.281	Fasting insulin
5	55810305	0.0188	0.0022	6.32266e-18	151013	ebi-a-GCST90002238	rs256904	T	A	0.715	Fasting insulin
5	55811341	-0.0166	0.0026	4.79954e-11	151013	ebi-a-GCST90002238	rs459447	A	G	0.208	Fasting insulin
5	55861595	0.0169	0.0025	1.39894e-12	151013	ebi-a-GCST90002238	rs9687832	A	G	0.183	Fasting insulin
5	55868097	0.0124	0.0022	2.25902e-08	151013	ebi-a-GCST90002238	rs13179413	T	C	0.285	Fasting insulin
5	55809465	0.0188	0.0022	6.32266e-18	151013	ebi-a-GCST90002238	rs173964	G	A	0.715	Fasting insulin
5	55797382	-0.0181	0.003	1.093e-10	151013	ebi-a-GCST90002238	rs588898	A	G	0.153	Fasting insulin
5	55810449	-0.0162	0.0028	1.25401e-10	151013	ebi-a-GCST90002238	rs245142	A	G	0.183	Fasting insulin
5	55811092	-0.016	0.0027	8.37202e-10	151013	ebi-a-GCST90002238	rs456867	T	C	0.208	Fasting insulin
5	55841824	0.0193	0.0033	2.58202e-09	151013	ebi-a-GCST90002238	rs16885714	G	A	0.11	Fasting insulin
5	55851531	0.0183	0.0033	1.33401e-08	151013	ebi-a-GCST90002238	rs34583682	A	C	0.117	Fasting insulin
5	55854153	0.0181	0.0029	1.009e-10	151013	ebi-a-GCST90002238	rs6867983	T	C	0.142	Fasting insulin
5	53291013	0.0132	0.0025	3.70997e-09	151013	ebi-a-GCST90002238	rs11746045	C	A	0.26	Fasting insulin
5	53292386	0.0131	0.0025	1.985e-09	151013	ebi-a-GCST90002238	rs3776722	C	T	0.265	Fasting insulin
5	53297295	0.0136	0.0023	1.799e-10	151013	ebi-a-GCST90002238	rs58369491	C	T	0.276	Fasting insulin
5	53297824	0.0136	0.0023	1.799e-10	151013	ebi-a-GCST90002238	rs6450175	T	C	0.276	Fasting insulin
5	53299095	0.0135	0.0023	2.362e-10	151013	ebi-a-GCST90002238	rs3776715	C	T	0.276	Fasting insulin
5	53300662	0.0158	0.0021	3.15718e-15	151013	ebi-a-GCST90002238	rs4311394	G	A	0.28	Fasting insulin
5	53304873	0.0137	0.0023	4.83905e-10	151013	ebi-a-GCST90002238	rs3776707	C	T	0.274	Fasting insulin
5	55860866	0.0174	0.0025	9.3218e-13	151013	ebi-a-GCST90002238	rs3936510	T	G	0.179	Fasting insulin
5	157918946	-0.009	0.0019	4.84295e-08	151013	ebi-a-GCST90002238	rs10050393	C	T	0.46	Fasting insulin
6	127387367	-0.0101	0.0019	1.65501e-08	151013	ebi-a-GCST90002238	rs9375485	G	A	0.422	Fasting insulin
6	127390719	-0.0103	0.0019	5.06804e-09	151013	ebi-a-GCST90002238	rs9401938	A	T	0.422	Fasting insulin
6	127392464	-0.0104	0.0019	9.1679e-09	151013	ebi-a-GCST90002238	rs1936814	T	C	0.422	Fasting insulin
6	127392977	-0.0102	0.0019	1.23299e-08	151013	ebi-a-GCST90002238	rs9321069	A	G	0.416	Fasting insulin
6	127419811	0.0117	0.0019	2.10717e-11	151013	ebi-a-GCST90002238	rs2800736	A	G	0.471	Fasting insulin
6	127421520	0.0112	0.002	2.77198e-09	151013	ebi-a-GCST90002238	rs2745347	C	A	0.276	Fasting insulin
6	127428118	0.0112	0.002	3.20701e-09	151013	ebi-a-GCST90002238	rs1936795	C	T	0.274	Fasting insulin
6	127436645	0.0132	0.0021	7.32993e-11	151013	ebi-a-GCST90002238	rs1555091	A	G	0.247	Fasting insulin
6	127448249	0.0131	0.0018	7.76426e-14	151013	ebi-a-GCST90002238	rs1936807	G	C	0.48	Fasting insulin
6	127455138	0.0129	0.0019	6.48933e-13	151013	ebi-a-GCST90002238	rs7766106	T	C	0.455	Fasting insulin
6	127456122	0.0114	0.0018	5.40095e-10	151013	ebi-a-GCST90002238	rs9491697	G	A	0.416	Fasting insulin
6	127462149	0.0137	0.0018	1.28795e-14	151013	ebi-a-GCST90002238	rs2503106	C	T	0.504	Fasting insulin
6	127463376	0.0137	0.0018	1.28795e-14	151013	ebi-a-GCST90002238	rs2503107	A	C	0.504	Fasting insulin
6	127464754	0.0138	0.0018	1.28795e-14	151013	ebi-a-GCST90002238	rs2503320	T	C	0.504	Fasting insulin
6	127474331	0.0135	0.0018	4.29141e-14	151013	ebi-a-GCST90002238	rs2489628	T	G	0.504	Fasting insulin
6	127474682	0.0121	0.0018	1.23595e-11	151013	ebi-a-GCST90002238	rs13204656	T	G	0.48	Fasting insulin
6	127476516	0.0127	0.0018	1.37689e-12	151013	ebi-a-GCST90002238	rs1892172	A	G	0.496	Fasting insulin
6	127476717	0.013	0.0018	3.66606e-13	151013	ebi-a-GCST90002238	rs2489629	T	C	0.505	Fasting insulin
6	127478946	0.012	0.0018	1.47707e-11	151013	ebi-a-GCST90002238	rs17054398	G	A	0.478	Fasting insulin
6	127487806	0.0129	0.0018	7.84152e-13	151013	ebi-a-GCST90002238	rs2154167	C	T	0.495	Fasting insulin
6	127488466	0.0123	0.0019	1.47707e-11	151013	ebi-a-GCST90002238	rs4559104	A	G	0.478	Fasting insulin
6	127489773	0.0144	0.0023	1.799e-10	151013	ebi-a-GCST90002238	rs7764034	T	G	0.305	Fasting insulin
6	127490599	0.0136	0.0018	3.51722e-14	151013	ebi-a-GCST90002238	rs2489631	A	C	0.507	Fasting insulin
6	127496142	0.0119	0.0018	2.99778e-11	151013	ebi-a-GCST90002238	rs9491705	A	G	0.479	Fasting insulin
6	127501926	0.0134	0.0018	9.44713e-14	151013	ebi-a-GCST90002238	rs2503326	C	T	0.505	Fasting insulin
6	127509157	0.0136	0.0019	1.14895e-13	151013	ebi-a-GCST90002238	rs7745274	A	G	0.501	Fasting insulin
6	127529209	0.0124	0.0019	1.47707e-11	151013	ebi-a-GCST90002238	rs9968920	T	C	0.537	Fasting insulin
6	164126233	-0.018	0.0032	2.08401e-08	151013	ebi-a-GCST90002238	rs73013411	A	C	0.12	Fasting insulin
6	164133001	-0.0177	0.0033	2.96497e-08	151013	ebi-a-GCST90002238	rs4709746	T	C	0.121	Fasting insulin
6	25959357	0.8791	0.3308	2.41201e-08	151013	ebi-a-GCST90002238	rs151066946	C	T	NA	Fasting insulin
6	34141710	0.0376	0.0065	3.879e-08	151013	ebi-a-GCST90002238	rs115588779	G	A	0.025	Fasting insulin
6	34158343	0.0507	0.008	1.895e-09	151013	ebi-a-GCST90002238	rs61736202	T	C	0.016	Fasting insulin
6	34165351	0.0412	0.006	3.31398e-10	151013	ebi-a-GCST90002238	rs142779375	G	T	0.032	Fasting insulin
6	34183057	0.0299	0.0054	7.19002e-09	151013	ebi-a-GCST90002238	rs1592269	A	G	0.956	Fasting insulin
6	34185157	0.0428	0.0062	3.41099e-10	151013	ebi-a-GCST90002238	rs139940087	G	C	0.032	Fasting insulin
6	34187366	0.0415	0.0059	1.153e-10	151013	ebi-a-GCST90002238	rs114088263	C	T	0.032	Fasting insulin
6	34194268	0.0411	0.0059	8.51138e-11	151013	ebi-a-GCST90002238	rs78114378	A	G	0.032	Fasting insulin
6	34207990	0.0423	0.0059	2.23975e-11	151013	ebi-a-GCST90002238	rs114344942	T	C	0.032	Fasting insulin
6	34222201	0.0428	0.0059	1.42298e-11	151013	ebi-a-GCST90002238	rs116141873	T	G	0.032	Fasting insulin
6	34232796	0.0409	0.0058	1.77399e-10	151013	ebi-a-GCST90002238	rs145993284	C	A	0.032	Fasting insulin
6	34236462	0.0404	0.0058	3.39102e-10	151013	ebi-a-GCST90002238	rs115299044	G	C	0.032	Fasting insulin
6	34362637	0.0298	0.0052	3.64502e-08	151013	ebi-a-GCST90002238	rs116594542	G	A	0.061	Fasting insulin
6	34372804	-0.0199	0.0037	4.18504e-08	151013	ebi-a-GCST90002238	rs7775635	G	A	0.073	Fasting insulin
6	43757896	0.0123	0.0019	2.31398e-10	151013	ebi-a-GCST90002238	rs998584	A	C	0.514	Fasting insulin
6	43809802	-0.011	0.0022	4.21299e-08	151013	ebi-a-GCST90002238	rs9472135	C	T	0.296	Fasting insulin
6	127390849	-0.0105	0.0019	5.84804e-09	151013	ebi-a-GCST90002238	rs9388546	C	G	0.416	Fasting insulin
6	127422573	0.0113	0.002	2.39398e-09	151013	ebi-a-GCST90002238	rs756466	T	C	0.273	Fasting insulin
6	127435106	0.0119	0.0018	1.033e-11	151013	ebi-a-GCST90002238	rs6916318	T	A	0.482	Fasting insulin
6	127452581	0.0146	0.0018	5.72796e-16	151013	ebi-a-GCST90002238	rs2800710	C	T	0.479	Fasting insulin
6	127457260	0.0129	0.0019	3.02622e-13	151013	ebi-a-GCST90002238	rs2503322	G	A	0.504	Fasting insulin
6	127460349	0.0138	0.0019	1.57688e-14	151013	ebi-a-GCST90002238	rs1892171	A	G	0.504	Fasting insulin
6	127461682	0.0137	0.0018	1.57688e-14	151013	ebi-a-GCST90002238	rs1936802	C	A	0.504	Fasting insulin
6	127463645	0.0123	0.0018	4.17446e-12	151013	ebi-a-GCST90002238	rs9285458	A	G	0.478	Fasting insulin
6	127472624	0.012	0.0018	1.47707e-11	151013	ebi-a-GCST90002238	rs6932207	A	G	0.478	Fasting insulin
6	127477268	0.0129	0.0018	6.48933e-13	151013	ebi-a-GCST90002238	rs1936809	C	T	0.496	Fasting insulin
6	127482207	0.0119	0.0018	2.5142e-11	151013	ebi-a-GCST90002238	rs9491701	A	C	0.479	Fasting insulin
6	127486617	0.0137	0.0018	2.35776e-14	151013	ebi-a-GCST90002238	rs2489630	T	C	0.504	Fasting insulin
6	127487902	0.0107	0.0018	3.17103e-09	151013	ebi-a-GCST90002238	rs2154168	A	G	0.426	Fasting insulin
6	127490524	0.0122	0.0019	2.10717e-11	151013	ebi-a-GCST90002238	rs4620145	A	G	0.479	Fasting insulin
6	127490785	0.0119	0.0018	2.99778e-11	151013	ebi-a-GCST90002238	rs4404786	C	A	0.479	Fasting insulin
6	127495292	0.0119	0.0018	2.99778e-11	151013	ebi-a-GCST90002238	rs9491704	A	G	0.479	Fasting insulin
6	127528421	0.0127	0.0019	8.62979e-12	151013	ebi-a-GCST90002238	rs6915525	G	C	0.541	Fasting insulin
6	127532807	0.0124	0.002	1.68e-10	151013	ebi-a-GCST90002238	rs9482775	A	G	0.529	Fasting insulin
6	127421733	0.0112	0.002	3.70997e-09	151013	ebi-a-GCST90002238	rs1936790	T	C	0.276	Fasting insulin
6	127428080	0.0112	0.002	3.20701e-09	151013	ebi-a-GCST90002238	rs1936794	C	T	0.272	Fasting insulin
6	127388186	-0.0102	0.0019	5.91793e-09	151013	ebi-a-GCST90002238	rs9375486	T	C	0.422	Fasting insulin
6	127414801	0.0106	0.0018	1.037e-09	151013	ebi-a-GCST90002238	rs719726	T	C	0.529	Fasting insulin
6	127425457	0.0112	0.002	3.70997e-09	151013	ebi-a-GCST90002238	rs11154383	G	A	0.273	Fasting insulin
6	127438642	0.0142	0.0021	5.118e-12	151013	ebi-a-GCST90002238	rs10872311	A	C	0.236	Fasting insulin
6	127449447	0.0146	0.0018	4.6302e-16	151013	ebi-a-GCST90002238	rs2745352	G	A	0.479	Fasting insulin
6	127452116	0.0146	0.0018	5.72796e-16	151013	ebi-a-GCST90002238	rs1936805	T	C	0.479	Fasting insulin
6	127458308	0.0139	0.0019	1.28795e-14	151013	ebi-a-GCST90002238	rs2489625	A	G	0.504	Fasting insulin
6	164113762	-0.0176	0.0032	4.20504e-08	151013	ebi-a-GCST90002238	rs73029263	G	A	0.121	Fasting insulin
6	164123095	-0.0177	0.0032	2.13998e-08	151013	ebi-a-GCST90002238	rs73029270	G	A	0.121	Fasting insulin
6	34156567	0.0492	0.008	5.16702e-09	151013	ebi-a-GCST90002238	rs115975649	A	G	0.016	Fasting insulin
6	34166533	0.0412	0.006	3.31398e-10	151013	ebi-a-GCST90002238	rs114472600	C	T	0.032	Fasting insulin
6	34202879	0.0418	0.0059	6.00344e-11	151013	ebi-a-GCST90002238	rs55692303	A	C	0.032	Fasting insulin
6	34141700	0.0376	0.0065	3.879e-08	151013	ebi-a-GCST90002238	rs148889882	A	C	0.025	Fasting insulin
6	34173330	0.0391	0.0059	1.278e-09	151013	ebi-a-GCST90002238	rs76376137	G	T	0.037	Fasting insulin
6	34177853	0.0418	0.0061	3.38197e-10	151013	ebi-a-GCST90002238	rs185139895	A	G	0.032	Fasting insulin
6	34179343	0.0414	0.006	2.83602e-10	151013	ebi-a-GCST90002238	rs149268820	A	G	0.032	Fasting insulin
6	34184371	0.0377	0.0058	1.64101e-09	151013	ebi-a-GCST90002238	rs148221695	C	T	0.034	Fasting insulin
6	34189523	0.0415	0.0059	1.093e-10	151013	ebi-a-GCST90002238	rs116526250	A	G	0.032	Fasting insulin
6	34190449	0.0379	0.0058	8.24005e-10	151013	ebi-a-GCST90002238	rs10214450	T	C	0.034	Fasting insulin
6	34209831	0.0426	0.0059	2.61999e-11	151013	ebi-a-GCST90002238	rs114476612	T	C	0.032	Fasting insulin
6	34222859	0.0428	0.0059	2.21615e-11	151013	ebi-a-GCST90002238	rs116638091	T	C	0.032	Fasting insulin
6	34238084	0.0412	0.006	5.00795e-10	151013	ebi-a-GCST90002238	rs115614261	A	G	0.034	Fasting insulin
6	34184374	0.0414	0.0059	1.726e-10	151013	ebi-a-GCST90002238	rs141130394	T	G	0.032	Fasting insulin
6	34189337	0.0414	0.0059	1.093e-10	151013	ebi-a-GCST90002238	rs141891664	A	G	0.032	Fasting insulin
6	34190364	0.0413	0.0059	1.431e-10	151013	ebi-a-GCST90002238	rs77577224	A	G	0.032	Fasting insulin
6	34228249	0.0418	0.0059	7.21938e-11	151013	ebi-a-GCST90002238	rs151214526	A	G	0.032	Fasting insulin
6	34145566	0.0373	0.0064	4.36395e-08	151013	ebi-a-GCST90002238	rs145071148	A	G	0.025	Fasting insulin
6	34167432	0.0413	0.006	3.14702e-10	151013	ebi-a-GCST90002238	rs150892220	T	C	0.032	Fasting insulin
6	34177510	0.0487	0.008	2.561e-08	151013	ebi-a-GCST90002238	rs116251328	A	T	0.021	Fasting insulin
6	34178902	0.0414	0.006	2.83602e-10	151013	ebi-a-GCST90002238	rs181357213	T	C	0.032	Fasting insulin
6	34184881	0.0414	0.0059	1.726e-10	151013	ebi-a-GCST90002238	rs116344531	C	T	0.032	Fasting insulin
6	34185863	0.0414	0.0059	1.153e-10	151013	ebi-a-GCST90002238	rs141704702	A	G	0.032	Fasting insulin
6	34186468	0.0415	0.0059	1.035e-10	151013	ebi-a-GCST90002238	rs115166491	A	T	0.032	Fasting insulin
6	34191531	0.0414	0.0059	1.217e-10	151013	ebi-a-GCST90002238	rs116836493	C	T	0.032	Fasting insulin
6	34198031	0.0412	0.0059	8.05749e-11	151013	ebi-a-GCST90002238	rs56410019	T	C	0.032	Fasting insulin
6	34199815	0.0414	0.0059	6.83125e-11	151013	ebi-a-GCST90002238	rs75034466	T	C	0.032	Fasting insulin
6	34201127	0.0415	0.0059	5.47772e-11	151013	ebi-a-GCST90002238	rs79984746	A	C	0.032	Fasting insulin
6	34208190	0.0413	0.0058	7.21938e-11	151013	ebi-a-GCST90002238	rs73744859	C	T	0.032	Fasting insulin
6	34208773	0.0422	0.0059	2.50726e-11	151013	ebi-a-GCST90002238	rs41269026	A	C	0.032	Fasting insulin
6	34236973	-0.0392	0.0063	1.064e-09	151013	ebi-a-GCST90002238	rs2780215	G	A	0.042	Fasting insulin
6	34258571	0.044	0.0074	4.90501e-08	151013	ebi-a-GCST90002238	rs116839142	G	T	0.018	Fasting insulin
6	34335285	-0.0216	0.0037	3.70997e-09	151013	ebi-a-GCST90002238	rs12662905	T	G	0.071	Fasting insulin
6	127429240	0.0112	0.002	3.70997e-09	151013	ebi-a-GCST90002238	rs9491693	A	G	0.272	Fasting insulin
6	127432657	0.0112	0.002	5.662e-09	151013	ebi-a-GCST90002238	rs1936797	G	A	0.272	Fasting insulin
6	127437576	0.0132	0.0021	1.34199e-10	151013	ebi-a-GCST90002238	rs9482769	A	G	0.247	Fasting insulin
6	127437617	0.0135	0.0019	2.88071e-14	151013	ebi-a-GCST90002238	rs2800708	T	C	0.483	Fasting insulin
6	127446790	0.0118	0.0018	1.009e-10	151013	ebi-a-GCST90002238	rs9482772	C	T	0.405	Fasting insulin
6	127452426	0.0131	0.0018	7.76426e-14	151013	ebi-a-GCST90002238	rs1967685	G	C	0.482	Fasting insulin
6	127452639	0.0132	0.0018	3.02622e-13	151013	ebi-a-GCST90002238	rs9491696	G	C	0.452	Fasting insulin
6	127455821	0.0142	0.0018	5.69639e-15	151013	ebi-a-GCST90002238	rs2489623	C	A	0.492	Fasting insulin
6	127468188	0.0136	0.0018	1.92886e-14	151013	ebi-a-GCST90002238	rs2503111	A	G	0.503	Fasting insulin
6	127468274	0.0107	0.0018	2.70801e-09	151013	ebi-a-GCST90002238	rs7741021	C	A	0.426	Fasting insulin
6	127471533	0.01	0.0019	3.61501e-08	151013	ebi-a-GCST90002238	rs9491699	T	C	0.426	Fasting insulin
6	127482362	0.0127	0.0018	1.65997e-12	151013	ebi-a-GCST90002238	rs4566896	G	A	0.496	Fasting insulin
6	127485551	0.0124	0.0019	1.47707e-11	151013	ebi-a-GCST90002238	rs9491702	T	G	0.476	Fasting insulin
6	127493141	0.0121	0.0019	2.5142e-11	151013	ebi-a-GCST90002238	rs7742668	A	G	0.479	Fasting insulin
6	127493468	0.0108	0.0018	1.037e-09	151013	ebi-a-GCST90002238	rs9491703	T	A	0.479	Fasting insulin
6	127521127	0.0134	0.0019	1.43087e-12	151013	ebi-a-GCST90002238	rs4318902	G	A	0.53	Fasting insulin
6	127382060	-0.0104	0.0019	1.064e-08	151013	ebi-a-GCST90002238	rs2875971	G	A	0.424	Fasting insulin
6	127419737	0.0116	0.0018	3.57273e-11	151013	ebi-a-GCST90002238	rs1936789	A	G	0.483	Fasting insulin
6	127424842	0.0113	0.002	2.39398e-09	151013	ebi-a-GCST90002238	rs1936793	C	T	0.276	Fasting insulin
6	127437911	0.0131	0.0021	1.34199e-10	151013	ebi-a-GCST90002238	rs6902080	G	A	0.247	Fasting insulin
6	127439297	0.0148	0.0019	2.05779e-15	151013	ebi-a-GCST90002238	rs2800709	G	T	0.468	Fasting insulin
6	127459552	0.0099	0.0018	3.11997e-08	151013	ebi-a-GCST90002238	rs9482773	C	G	0.427	Fasting insulin
6	127481154	0.0122	0.0018	8.62979e-12	151013	ebi-a-GCST90002238	rs4644087	C	A	0.496	Fasting insulin
6	127481810	0.0121	0.0019	2.10717e-11	151013	ebi-a-GCST90002238	rs11154386	G	A	0.479	Fasting insulin
6	127496512	0.0136	0.0019	6.37529e-14	151013	ebi-a-GCST90002238	rs2503323	G	A	0.505	Fasting insulin
6	127509139	0.0104	0.0018	1.093e-08	151013	ebi-a-GCST90002238	rs7744964	G	C	0.425	Fasting insulin
6	43757082	0.0106	0.002	1.59599e-08	151013	ebi-a-GCST90002238	rs4711750	A	T	0.529	Fasting insulin
6	43764551	0.0109	0.002	3.72203e-08	151013	ebi-a-GCST90002238	rs1358980	T	C	0.508	Fasting insulin
6	34144189	0.0377	0.0064	2.86702e-08	151013	ebi-a-GCST90002238	rs56005336	G	C	0.025	Fasting insulin
6	34144730	0.0373	0.0064	4.18504e-08	151013	ebi-a-GCST90002238	rs114295350	T	C	0.025	Fasting insulin
6	34169493	0.0414	0.006	2.69197e-10	151013	ebi-a-GCST90002238	rs114183675	T	C	0.032	Fasting insulin
6	34180297	0.0414	0.006	2.83602e-10	151013	ebi-a-GCST90002238	rs144100226	T	C	0.032	Fasting insulin
6	34185549	0.0414	0.0059	1.217e-10	151013	ebi-a-GCST90002238	rs142767852	G	A	0.032	Fasting insulin
6	34186532	0.0415	0.0059	1.035e-10	151013	ebi-a-GCST90002238	rs115780893	C	T	0.032	Fasting insulin
6	34187332	0.0415	0.0059	1.093e-10	151013	ebi-a-GCST90002238	rs144229896	T	C	0.032	Fasting insulin
6	34192036	0.0407	0.0058	7.36716e-11	151013	ebi-a-GCST90002238	rs114760566	A	C	0.033	Fasting insulin
6	34211238	0.0423	0.0059	3.46019e-11	151013	ebi-a-GCST90002238	rs41269028	T	C	0.032	Fasting insulin
6	34227483	0.0419	0.0059	6.46547e-11	151013	ebi-a-GCST90002238	rs115450053	T	A	0.032	Fasting insulin
6	34232795	0.041	0.0058	1.591e-10	151013	ebi-a-GCST90002238	rs142125224	T	G	0.032	Fasting insulin
6	34235378	0.0404	0.0058	3.046e-10	151013	ebi-a-GCST90002238	rs116466979	C	T	0.032	Fasting insulin
6	34238295	0.0406	0.0058	3.57701e-10	151013	ebi-a-GCST90002238	rs116158112	A	G	0.032	Fasting insulin
6	34244132	0.0405	0.0059	1.10701e-09	151013	ebi-a-GCST90002238	rs115245297	C	T	0.032	Fasting insulin
6	34247047	0.0407	0.0061	1.98701e-09	151013	ebi-a-GCST90002238	rs77136196	T	C	0.028	Fasting insulin
6	34305299	0.0321	0.0057	4.64002e-08	151013	ebi-a-GCST90002238	rs114563403	C	T	0.038	Fasting insulin
6	34354073	0.0419	0.0067	1.12899e-08	151013	ebi-a-GCST90002238	rs115447786	T	C	0.024	Fasting insulin
6	43758873	0.0112	0.0019	7.74997e-09	151013	ebi-a-GCST90002238	rs6905288	A	G	0.602	Fasting insulin
6	127380482	-0.0101	0.0019	1.23299e-08	151013	ebi-a-GCST90002238	rs6902885	T	C	0.417	Fasting insulin
6	127392421	-0.0103	0.0019	5.06804e-09	151013	ebi-a-GCST90002238	rs1936813	G	A	0.422	Fasting insulin
6	127436064	0.0128	0.0018	4.43813e-13	151013	ebi-a-GCST90002238	rs1936800	T	C	0.472	Fasting insulin
6	127443092	0.012	0.0019	8.49963e-11	151013	ebi-a-GCST90002238	rs9482770	C	T	0.402	Fasting insulin
6	127452935	0.0146	0.0018	4.6302e-16	151013	ebi-a-GCST90002238	rs2745353	T	C	0.479	Fasting insulin
6	127455029	0.0146	0.0018	5.72796e-16	151013	ebi-a-GCST90002238	rs2186037	G	A	0.48	Fasting insulin
6	127459004	0.0137	0.0019	2.35776e-14	151013	ebi-a-GCST90002238	rs2489626	T	G	0.504	Fasting insulin
6	127465044	0.0139	0.0019	1.28795e-14	151013	ebi-a-GCST90002238	rs2503109	C	T	0.504	Fasting insulin
6	127471791	0.0116	0.0018	7.15649e-11	151013	ebi-a-GCST90002238	rs3734626	T	C	0.478	Fasting insulin
6	127482008	0.0118	0.0018	2.5142e-11	151013	ebi-a-GCST90002238	rs9491700	A	C	0.48	Fasting insulin
6	127489818	0.0119	0.0021	2.09498e-09	151013	ebi-a-GCST90002238	rs7763784	T	C	0.36	Fasting insulin
6	127493611	0.0128	0.0019	1.37689e-12	151013	ebi-a-GCST90002238	rs6569474	T	A	0.496	Fasting insulin
6	127390685	-0.0102	0.0019	5.06804e-09	151013	ebi-a-GCST90002238	rs1936812	G	A	0.422	Fasting insulin
6	127397240	-0.0102	0.0019	1.23299e-08	151013	ebi-a-GCST90002238	rs9375487	C	T	0.422	Fasting insulin
6	127418688	0.0105	0.0021	4.97898e-08	151013	ebi-a-GCST90002238	rs12524625	A	G	0.294	Fasting insulin
6	127419834	0.011	0.002	6.601e-09	151013	ebi-a-GCST90002238	rs2745349	C	A	0.274	Fasting insulin
6	127425944	0.0112	0.002	3.20701e-09	151013	ebi-a-GCST90002238	rs2011008	C	G	0.274	Fasting insulin
6	127426798	0.0119	0.002	6.23792e-10	151013	ebi-a-GCST90002238	rs2800703	G	T	0.293	Fasting insulin
6	127432948	0.0112	0.002	3.20701e-09	151013	ebi-a-GCST90002238	rs1936798	A	G	0.272	Fasting insulin
6	127436313	0.0128	0.0018	4.43813e-13	151013	ebi-a-GCST90002238	rs1936801	G	A	0.474	Fasting insulin
6	127437100	0.0131	0.0021	1.34199e-10	151013	ebi-a-GCST90002238	rs9491694	A	T	0.247	Fasting insulin
6	127451665	0.0117	0.0019	1.41801e-10	151013	ebi-a-GCST90002238	rs1936806	T	C	0.402	Fasting insulin
6	127492840	0.0115	0.0019	8.49963e-11	151013	ebi-a-GCST90002238	rs2326566	T	G	0.478	Fasting insulin
6	127496226	0.0121	0.0019	2.99778e-11	151013	ebi-a-GCST90002238	rs9491706	G	C	0.48	Fasting insulin
6	164107529	-0.0174	0.0032	3.06203e-08	151013	ebi-a-GCST90002238	rs17630640	G	A	0.121	Fasting insulin
6	164111348	-0.0176	0.0033	3.85398e-08	151013	ebi-a-GCST90002238	rs73029259	A	T	0.121	Fasting insulin
6	127383860	-0.0102	0.0019	1.23299e-08	151013	ebi-a-GCST90002238	rs1936811	A	T	0.422	Fasting insulin
6	127388452	-0.0102	0.0019	1.23299e-08	151013	ebi-a-GCST90002238	rs9372856	G	T	0.422	Fasting insulin
6	127391844	-0.0103	0.0019	5.06804e-09	151013	ebi-a-GCST90002238	rs972275	G	C	0.422	Fasting insulin
6	127393207	-0.0105	0.0019	5.02805e-09	151013	ebi-a-GCST90002238	rs9372857	T	C	0.416	Fasting insulin
6	127396215	-0.0104	0.0019	5.84804e-09	151013	ebi-a-GCST90002238	rs7743393	T	C	0.416	Fasting insulin
6	127421450	0.0105	0.0021	3.82296e-08	151013	ebi-a-GCST90002238	rs2745348	C	T	0.273	Fasting insulin
6	127422185	0.0115	0.002	3.21899e-09	151013	ebi-a-GCST90002238	rs1936791	T	C	0.268	Fasting insulin
6	127425621	0.0112	0.002	2.77198e-09	151013	ebi-a-GCST90002238	rs1963690	A	G	0.273	Fasting insulin
6	127429727	0.0112	0.002	3.20701e-09	151013	ebi-a-GCST90002238	rs1936796	A	G	0.274	Fasting insulin
6	127431488	0.011	0.002	1.49101e-08	151013	ebi-a-GCST90002238	rs2800704	G	A	0.276	Fasting insulin
6	127434138	0.0113	0.002	2.066e-09	151013	ebi-a-GCST90002238	rs1936799	T	C	0.272	Fasting insulin
6	127446610	0.0133	0.0019	4.43813e-13	151013	ebi-a-GCST90002238	rs9482771	C	G	0.454	Fasting insulin
6	127449246	0.0147	0.0018	3.01926e-16	151013	ebi-a-GCST90002238	rs1474696	G	A	0.476	Fasting insulin
6	127454893	0.0298	0.0048	2.108e-10	151013	ebi-a-GCST90002238	rs72959041	A	G	0.042	Fasting insulin
6	127461152	0.0136	0.0018	1.57688e-14	151013	ebi-a-GCST90002238	rs2489627	C	T	0.504	Fasting insulin
6	127471331	0.0113	0.0019	7.81502e-10	151013	ebi-a-GCST90002238	rs9491698	C	T	0.447	Fasting insulin
6	127475433	0.0129	0.0018	6.48933e-13	151013	ebi-a-GCST90002238	rs4382293	C	T	0.496	Fasting insulin
6	127484533	0.0121	0.0018	1.76482e-11	151013	ebi-a-GCST90002238	rs4424101	A	G	0.478	Fasting insulin
6	127489001	0.0128	0.0019	6.01035e-12	151013	ebi-a-GCST90002238	rs4509142	T	C	0.445	Fasting insulin
6	127490310	0.0122	0.0019	2.10717e-11	151013	ebi-a-GCST90002238	rs2326565	C	T	0.479	Fasting insulin
6	127492375	0.012	0.0018	2.5142e-11	151013	ebi-a-GCST90002238	rs7775715	T	C	0.479	Fasting insulin
6	127497764	0.012	0.0018	1.76482e-11	151013	ebi-a-GCST90002238	rs7771990	C	T	0.483	Fasting insulin
6	127511523	0.0134	0.0019	6.48933e-13	151013	ebi-a-GCST90002238	rs6569475	A	G	0.497	Fasting insulin
6	127522573	0.0124	0.0018	1.23595e-11	151013	ebi-a-GCST90002238	rs6938763	G	T	0.509	Fasting insulin
6	127528104	0.0125	0.0019	1.23595e-11	151013	ebi-a-GCST90002238	rs6914968	T	C	0.538	Fasting insulin
6	127529013	0.011	0.0018	3.17103e-09	151013	ebi-a-GCST90002238	rs9968918	C	G	0.511	Fasting insulin
6	127532381	0.0118	0.0019	1.29e-09	151013	ebi-a-GCST90002238	rs6919601	C	T	0.538	Fasting insulin
6	43760327	0.012	0.0019	6.96402e-10	151013	ebi-a-GCST90002238	rs11967262	G	C	0.516	Fasting insulin
6	34157315	0.0491	0.0079	5.55904e-09	151013	ebi-a-GCST90002238	rs114355919	T	G	0.016	Fasting insulin
6	34171855	0.0414	0.006	2.83602e-10	151013	ebi-a-GCST90002238	rs143092818	T	C	0.032	Fasting insulin
6	34203893	0.0419	0.0059	3.92464e-11	151013	ebi-a-GCST90002238	rs115177000	A	G	0.032	Fasting insulin
6	34216425	0.0429	0.0059	1.75509e-11	151013	ebi-a-GCST90002238	rs77988055	C	T	0.032	Fasting insulin
6	34235784	0.041	0.0058	1.77399e-10	151013	ebi-a-GCST90002238	rs114260726	G	C	0.032	Fasting insulin
6	34335088	0.0409	0.0066	3.02601e-08	151013	ebi-a-GCST90002238	rs147627829	A	G	0.024	Fasting insulin
6	34339793	-0.0199	0.0037	2.561e-08	151013	ebi-a-GCST90002238	rs62399909	A	C	0.073	Fasting insulin
6	34362141	0.0488	0.0078	1.18899e-08	151013	ebi-a-GCST90002238	rs147323275	G	C	0.021	Fasting insulin
6	34373649	-0.0213	0.0038	6.85094e-09	151013	ebi-a-GCST90002238	rs12664016	A	G	0.069	Fasting insulin
7	130460276	0.0103	0.0019	2.32001e-08	151013	ebi-a-GCST90002238	rs6968740	T	G	0.451	Fasting insulin
7	130464125	0.0105	0.0019	2.32001e-08	151013	ebi-a-GCST90002238	rs6972634	G	A	0.451	Fasting insulin
7	130424212	-0.0104	0.0019	1.47999e-08	151013	ebi-a-GCST90002238	rs6974288	G	A	0.46	Fasting insulin
7	130452227	0.0104	0.0019	3.11997e-08	151013	ebi-a-GCST90002238	rs10238574	C	T	0.451	Fasting insulin
7	130432538	-0.0101	0.0018	3.11997e-08	151013	ebi-a-GCST90002238	rs13241165	T	A	0.46	Fasting insulin
7	130438214	-0.0102	0.0018	4.18504e-08	151013	ebi-a-GCST90002238	rs13234407	A	G	0.458	Fasting insulin
7	130450661	0.0104	0.0019	3.11997e-08	151013	ebi-a-GCST90002238	rs577195	G	C	0.451	Fasting insulin
7	130462242	0.0105	0.0019	1.99802e-08	151013	ebi-a-GCST90002238	rs4425698	C	T	0.451	Fasting insulin
7	130463831	0.0105	0.0019	2.32001e-08	151013	ebi-a-GCST90002238	rs10245520	C	T	0.451	Fasting insulin
7	50730452	-0.0119	0.0021	4.44304e-08	151013	ebi-a-GCST90002238	rs2715094	A	G	0.748	Fasting insulin
7	57987960	2.1336	0.5389	9.00534e-11	151013	ebi-a-GCST90002238	rs183364275	A	C	NA	Fasting insulin
7	50786663	-0.0115	0.002	1.133e-08	151013	ebi-a-GCST90002238	rs2108349	A	G	0.686	Fasting insulin
7	130429186	-0.0108	0.0019	1.27201e-08	151013	ebi-a-GCST90002238	rs13234269	A	T	0.46	Fasting insulin
7	130459242	-0.0109	0.0019	1.27201e-08	151013	ebi-a-GCST90002238	rs34748838	T	C	0.455	Fasting insulin
7	130463758	-0.0108	0.0019	1.27201e-08	151013	ebi-a-GCST90002238	rs10954284	A	T	0.455	Fasting insulin
7	130424075	-0.0104	0.0019	1.27201e-08	151013	ebi-a-GCST90002238	rs6974400	A	G	0.46	Fasting insulin
7	130430930	-0.0107	0.0019	2.32001e-08	151013	ebi-a-GCST90002238	rs4731701	T	C	0.46	Fasting insulin
7	130422934	-0.0104	0.0019	3.41602e-08	151013	ebi-a-GCST90002238	rs12154627	C	T	0.458	Fasting insulin
7	130427057	-0.0103	0.0019	1.47999e-08	151013	ebi-a-GCST90002238	rs3996350	C	G	0.46	Fasting insulin
7	2848751	-1.9698	0.5657	2.51698e-08	151013	ebi-a-GCST90002238	rs77706734	A	G	NA	Fasting insulin
7	50791579	-0.0116	0.0021	1.44401e-08	151013	ebi-a-GCST90002238	rs6943153	C	T	0.686	Fasting insulin
7	130463325	0.0105	0.0019	2.69098e-08	151013	ebi-a-GCST90002238	rs6949956	G	T	0.451	Fasting insulin
7	130464596	0.0109	0.0019	2.216e-08	151013	ebi-a-GCST90002238	rs6467316	T	C	0.443	Fasting insulin
7	130423972	-0.0103	0.0019	3.41602e-08	151013	ebi-a-GCST90002238	rs6973807	G	A	0.46	Fasting insulin
7	130432469	-0.0102	0.0018	2.69098e-08	151013	ebi-a-GCST90002238	rs34072724	A	G	0.46	Fasting insulin
7	130460480	0.0107	0.0019	1.72001e-08	151013	ebi-a-GCST90002238	rs6951054	G	T	0.448	Fasting insulin
7	130424646	-0.0104	0.0019	1.27201e-08	151013	ebi-a-GCST90002238	rs11762784	A	G	0.462	Fasting insulin
7	130451671	0.0105	0.0019	3.11997e-08	151013	ebi-a-GCST90002238	rs1646631	A	G	0.448	Fasting insulin
7	130466854	0.0105	0.0019	1.093e-08	151013	ebi-a-GCST90002238	rs972283	G	A	0.544	Fasting insulin
7	130462283	0.0105	0.0019	1.99802e-08	151013	ebi-a-GCST90002238	rs1596973	A	G	0.451	Fasting insulin
7	130463456	0.0105	0.0019	2.69098e-08	151013	ebi-a-GCST90002238	rs6968233	A	G	0.451	Fasting insulin
7	130451623	0.0104	0.0019	3.11997e-08	151013	ebi-a-GCST90002238	rs1646629	T	C	0.451	Fasting insulin
7	130463192	0.0107	0.0019	4.54496e-08	151013	ebi-a-GCST90002238	rs6467315	G	C	0.537	Fasting insulin
8	9177129	0.0139	0.0022	1.30798e-11	151013	ebi-a-GCST90002238	rs330090	C	G	0.234	Fasting insulin
8	9178135	-0.0147	0.0021	8.84097e-13	151013	ebi-a-GCST90002238	rs7002551	T	C	0.768	Fasting insulin
8	9193696	-0.0139	0.0022	8.41608e-10	151013	ebi-a-GCST90002238	rs12677965	T	C	0.204	Fasting insulin
8	9169549	0.0233	0.0039	1.57507e-11	151013	ebi-a-GCST90002238	rs17715588	G	C	0.065	Fasting insulin
8	9177643	-0.0145	0.0022	8.15831e-12	151013	ebi-a-GCST90002238	rs983310	G	C	0.766	Fasting insulin
8	9178921	-0.0139	0.0022	5.41876e-11	151013	ebi-a-GCST90002238	rs12543276	A	G	0.784	Fasting insulin
8	9198185	-0.0127	0.0021	3.70997e-09	151013	ebi-a-GCST90002238	rs12546962	G	A	0.236	Fasting insulin
8	9213573	0.0117	0.0023	2.174e-08	151013	ebi-a-GCST90002238	rs60191553	G	A	0.208	Fasting insulin
8	9219868	0.0177	0.0032	1.76799e-10	151013	ebi-a-GCST90002238	rs78468022	A	G	0.084	Fasting insulin
8	9246431	0.0117	0.002	2.68102e-08	151013	ebi-a-GCST90002238	rs13259840	C	T	0.346	Fasting insulin
8	9166532	0.0133	0.0023	1.13999e-08	151013	ebi-a-GCST90002238	rs13251338	C	T	0.388	Fasting insulin
8	9177525	-0.0153	0.0022	1.56207e-13	151013	ebi-a-GCST90002238	rs983311	T	C	0.784	Fasting insulin
8	9183339	0.0135	0.0021	1.63301e-09	151013	ebi-a-GCST90002238	rs11774381	T	C	0.29	Fasting insulin
8	9184930	-0.0144	0.0022	1.80501e-10	151013	ebi-a-GCST90002238	rs7836983	T	C	0.207	Fasting insulin
8	9185146	-0.0238	0.0031	4.75554e-17	151013	ebi-a-GCST90002238	rs2126259	C	T	0.909	Fasting insulin
8	9220139	0.0166	0.0029	1.027e-10	151013	ebi-a-GCST90002238	rs7357361	A	G	0.096	Fasting insulin
8	9226095	0.0141	0.0019	2.49689e-13	151013	ebi-a-GCST90002238	rs10095103	C	T	0.563	Fasting insulin
8	9251880	-0.0109	0.0019	5.84804e-09	151013	ebi-a-GCST90002238	rs12545193	A	G	0.501	Fasting insulin
8	9300098	0.0157	0.0028	2.95101e-08	151013	ebi-a-GCST90002238	rs13275717	C	G	0.204	Fasting insulin
8	9323886	-0.0133	0.0021	2.09498e-09	151013	ebi-a-GCST90002238	rs6997920	C	G	0.681	Fasting insulin
8	9331811	-0.0128	0.0021	4.36395e-08	151013	ebi-a-GCST90002238	rs11249923	G	A	0.679	Fasting insulin
8	9337379	-0.0128	0.002	2.791e-09	151013	ebi-a-GCST90002238	rs4840419	A	G	0.689	Fasting insulin
8	9355888	-0.0125	0.0019	1.10701e-09	151013	ebi-a-GCST90002238	rs6601320	C	G	0.619	Fasting insulin
8	9356440	-0.0128	0.002	1.011e-08	151013	ebi-a-GCST90002238	rs13268219	C	T	0.522	Fasting insulin
8	9363654	-0.0127	0.002	2.066e-09	151013	ebi-a-GCST90002238	rs6601321	A	T	0.608	Fasting insulin
8	9522917	0.0158	0.0028	6.41195e-09	151013	ebi-a-GCST90002238	rs66531120	C	A	0.24	Fasting insulin
8	9194558	0.0184	0.003	6.01035e-12	151013	ebi-a-GCST90002238	rs34906420	A	G	0.1	Fasting insulin
8	9196365	0.0179	0.003	2.39718e-11	151013	ebi-a-GCST90002238	rs34025891	G	A	0.103	Fasting insulin
8	9206069	-0.0177	0.0019	6.97268e-21	151013	ebi-a-GCST90002238	rs10102352	G	A	0.616	Fasting insulin
8	9208401	0.0166	0.0029	1.591e-10	151013	ebi-a-GCST90002238	rs78933755	G	A	0.099	Fasting insulin
8	9209738	0.0165	0.003	1.97802e-10	151013	ebi-a-GCST90002238	rs66541322	T	C	0.099	Fasting insulin
8	9214107	0.0117	0.0022	3.14e-08	151013	ebi-a-GCST90002238	rs11778774	G	A	0.208	Fasting insulin
8	9218953	0.0166	0.003	2.31398e-10	151013	ebi-a-GCST90002238	rs36043919	A	C	0.098	Fasting insulin
8	9228403	0.0141	0.0029	2.04e-08	151013	ebi-a-GCST90002238	rs7008413	C	A	0.107	Fasting insulin
8	9246837	-0.0106	0.0019	1.91602e-08	151013	ebi-a-GCST90002238	rs17662123	A	G	0.507	Fasting insulin
8	9017979	-0.012	0.0021	1.883e-08	151013	ebi-a-GCST90002238	rs330938	G	A	0.38	Fasting insulin
8	9021293	-0.0132	0.002	1.92486e-11	151013	ebi-a-GCST90002238	rs330944	T	C	0.327	Fasting insulin
8	9026639	-0.0143	0.0022	3.15428e-11	151013	ebi-a-GCST90002238	rs378974	T	C	0.317	Fasting insulin
8	9171595	0.0157	0.0022	2.95801e-14	151013	ebi-a-GCST90002238	rs330096	C	G	0.234	Fasting insulin
8	9180134	0.0226	0.0038	6.15404e-10	151013	ebi-a-GCST90002238	rs17716118	T	C	0.062	Fasting insulin
8	9187142	-0.0143	0.0021	3.002e-10	151013	ebi-a-GCST90002238	rs1461730	A	C	0.228	Fasting insulin
8	9193341	-0.0127	0.0022	9.65295e-10	151013	ebi-a-GCST90002238	rs6998846	A	G	0.784	Fasting insulin
8	9194172	-0.013	0.0022	3.25897e-09	151013	ebi-a-GCST90002238	rs732839	A	G	0.239	Fasting insulin
8	9195013	-0.0145	0.0021	1.94402e-10	151013	ebi-a-GCST90002238	rs17149817	T	C	0.204	Fasting insulin
8	9195378	-0.0114	0.0021	2.35099e-08	151013	ebi-a-GCST90002238	rs11990096	T	A	0.766	Fasting insulin
8	9200251	0.0167	0.0029	1.14601e-10	151013	ebi-a-GCST90002238	rs4332138	T	C	0.095	Fasting insulin
8	9221207	0.0165	0.0029	2.45601e-10	151013	ebi-a-GCST90002238	rs11783641	A	G	0.098	Fasting insulin
8	9297246	0.0133	0.0021	3.70997e-09	151013	ebi-a-GCST90002238	rs35353426	T	C	0.31	Fasting insulin
8	9315680	0.0135	0.0021	3.21899e-09	151013	ebi-a-GCST90002238	rs66494175	T	G	0.319	Fasting insulin
8	9336786	-0.0136	0.0021	2.791e-09	151013	ebi-a-GCST90002238	rs6601319	C	T	0.69	Fasting insulin
8	9353865	-0.0132	0.002	9.8159e-10	151013	ebi-a-GCST90002238	rs6997629	C	G	0.648	Fasting insulin
8	9167055	0.0156	0.0025	1.079e-09	151013	ebi-a-GCST90002238	rs11781175	G	A	0.296	Fasting insulin
8	9172718	0.0158	0.0022	1.7791e-14	151013	ebi-a-GCST90002238	rs330095	G	A	0.234	Fasting insulin
8	9177910	-0.015	0.0022	1.53003e-12	151013	ebi-a-GCST90002238	rs983308	C	T	0.785	Fasting insulin
8	9178268	-0.0233	0.003	1.06709e-17	151013	ebi-a-GCST90002238	rs6984305	T	A	0.908	Fasting insulin
8	9178634	0.013	0.0021	3.22901e-09	151013	ebi-a-GCST90002238	rs17716013	G	T	0.3	Fasting insulin
8	9179494	-0.0141	0.0022	8.21486e-12	151013	ebi-a-GCST90002238	rs7464067	G	C	0.768	Fasting insulin
8	9187242	-0.0243	0.0031	5.67545e-18	151013	ebi-a-GCST90002238	rs1461729	G	A	0.91	Fasting insulin
8	9187961	-0.0143	0.0022	1.09094e-11	151013	ebi-a-GCST90002238	rs28494016	C	A	0.782	Fasting insulin
8	9189971	-0.0137	0.0022	1.45301e-09	151013	ebi-a-GCST90002238	rs17149797	T	G	0.216	Fasting insulin
8	9194670	-0.0145	0.0022	4.20901e-10	151013	ebi-a-GCST90002238	rs56731460	A	G	0.203	Fasting insulin
8	9195638	-0.0141	0.0021	5.31998e-10	151013	ebi-a-GCST90002238	rs17149279	T	C	0.208	Fasting insulin
8	9212419	0.0116	0.0022	3.54601e-08	151013	ebi-a-GCST90002238	rs34271262	G	A	0.211	Fasting insulin
8	9213053	0.0116	0.0022	3.14e-08	151013	ebi-a-GCST90002238	rs73535309	C	T	0.211	Fasting insulin
8	9336452	-0.0129	0.002	2.41902e-09	151013	ebi-a-GCST90002238	rs2034982	T	A	0.69	Fasting insulin
8	9357393	-0.0124	0.0019	1.503e-09	151013	ebi-a-GCST90002238	rs4289817	C	T	0.617	Fasting insulin
8	9357821	-0.0125	0.0019	1.10701e-09	151013	ebi-a-GCST90002238	rs4841160	A	G	0.62	Fasting insulin
8	9370559	-0.0114	0.0019	1.23299e-08	151013	ebi-a-GCST90002238	rs10100760	C	T	0.548	Fasting insulin
8	9642316	0.0178	0.0032	3.70997e-09	151013	ebi-a-GCST90002238	rs34302297	T	C	0.208	Fasting insulin
8	11425105	0.0116	0.0021	3.82296e-08	151013	ebi-a-GCST90002238	rs13280813	T	G	0.504	Fasting insulin
8	9009906	-0.0115	0.0022	4.21299e-08	151013	ebi-a-GCST90002238	rs19334	A	G	0.309	Fasting insulin
8	9014003	-0.0137	0.0021	6.93426e-11	151013	ebi-a-GCST90002238	rs330936	A	C	0.323	Fasting insulin
8	9026929	-0.0144	0.0022	2.34315e-11	151013	ebi-a-GCST90002238	rs440932	C	T	0.318	Fasting insulin
8	9175433	0.0224	0.0038	3.12802e-10	151013	ebi-a-GCST90002238	rs13279173	T	C	0.062	Fasting insulin
8	23615445	-0.0128	0.0025	2.76503e-08	151013	ebi-a-GCST90002238	rs13258890	C	T	0.252	Fasting insulin
8	9007273	-0.0115	0.0022	1.22899e-08	151013	ebi-a-GCST90002238	rs330929	A	C	0.306	Fasting insulin
8	9021933	-0.0141	0.0021	1.8239e-11	151013	ebi-a-GCST90002238	rs330945	C	T	0.342	Fasting insulin
8	9026593	0.0116	0.0022	8.28095e-09	151013	ebi-a-GCST90002238	rs10503388	A	G	0.569	Fasting insulin
8	9029068	-0.0135	0.0023	1.166e-09	151013	ebi-a-GCST90002238	rs424481	T	C	0.282	Fasting insulin
8	9031704	-0.0138	0.0022	2.55e-10	151013	ebi-a-GCST90002238	rs398801	A	T	0.3	Fasting insulin
8	9173209	-0.0215	0.0019	1.48184e-29	151013	ebi-a-GCST90002238	rs7012637	A	G	0.47	Fasting insulin
8	9175958	0.0159	0.0023	2.73779e-13	151013	ebi-a-GCST90002238	rs330093	G	C	0.222	Fasting insulin
8	9176052	0.015	0.0022	2.42382e-12	151013	ebi-a-GCST90002238	rs330091	G	A	0.211	Fasting insulin
8	9192423	-0.0192	0.0029	2.113e-12	151013	ebi-a-GCST90002238	rs11781511	G	A	0.9	Fasting insulin
8	9194694	0.0182	0.0029	8.52315e-12	151013	ebi-a-GCST90002238	rs13265179	A	C	0.1	Fasting insulin
8	9324768	-0.0127	0.0021	3.70997e-09	151013	ebi-a-GCST90002238	rs7833937	G	C	0.674	Fasting insulin
8	9338947	-0.0124	0.002	8.60003e-09	151013	ebi-a-GCST90002238	rs7825357	G	A	0.689	Fasting insulin
8	9364664	-0.0129	0.002	2.713e-10	151013	ebi-a-GCST90002238	rs10107887	C	T	0.624	Fasting insulin
8	9366312	-0.0124	0.0019	1.10701e-09	151013	ebi-a-GCST90002238	rs7814570	G	A	0.621	Fasting insulin
8	9619909	0.0138	0.0025	1.95601e-08	151013	ebi-a-GCST90002238	rs35231275	A	T	0.33	Fasting insulin
8	9013766	-0.012	0.0021	1.883e-08	151013	ebi-a-GCST90002238	rs330934	T	C	0.363	Fasting insulin
8	9018590	-0.0122	0.0021	1.883e-08	151013	ebi-a-GCST90002238	rs330939	G	T	0.38	Fasting insulin
8	9023461	-0.0116	0.0022	4.517e-08	151013	ebi-a-GCST90002238	rs330947	T	C	0.31	Fasting insulin
8	9183596	-0.0264	0.0032	3.83001e-20	151013	ebi-a-GCST90002238	rs4841132	G	A	0.925	Fasting insulin
8	9185081	-0.0153	0.0022	8.23569e-13	151013	ebi-a-GCST90002238	rs2126260	C	T	0.794	Fasting insulin
8	9208968	0.0117	0.0022	3.54601e-08	151013	ebi-a-GCST90002238	rs36090863	T	C	0.214	Fasting insulin
8	9251102	-0.0109	0.0019	5.02805e-09	151013	ebi-a-GCST90002238	rs12549564	T	C	0.505	Fasting insulin
8	9337246	-0.0139	0.0021	6.51493e-10	151013	ebi-a-GCST90002238	rs4840418	C	T	0.654	Fasting insulin
8	9356565	-0.0131	0.002	1.29e-09	151013	ebi-a-GCST90002238	rs13261266	G	A	0.619	Fasting insulin
8	9359358	-0.0125	0.0019	9.40373e-11	151013	ebi-a-GCST90002238	rs7844333	G	T	0.509	Fasting insulin
8	9170588	0.0217	0.0036	1.7049e-11	151013	ebi-a-GCST90002238	rs10103244	C	T	0.075	Fasting insulin
8	9179298	-0.0239	0.0031	2.57217e-17	151013	ebi-a-GCST90002238	rs2126264	T	G	0.908	Fasting insulin
8	9183664	-0.0268	0.0033	3.83001e-20	151013	ebi-a-GCST90002238	rs4841133	G	A	0.925	Fasting insulin
8	9185179	0.0281	0.0051	1.494e-09	151013	ebi-a-GCST90002238	rs34290760	G	C	0.026	Fasting insulin
8	9192297	-0.0136	0.0022	1.66299e-09	151013	ebi-a-GCST90002238	rs61198364	A	T	0.203	Fasting insulin
8	9219463	0.0172	0.003	4.56142e-11	151013	ebi-a-GCST90002238	rs35555151	G	C	0.099	Fasting insulin
8	9219881	0.0173	0.003	3.00677e-11	151013	ebi-a-GCST90002238	rs34523847	T	C	0.095	Fasting insulin
8	9303638	0.0152	0.0027	3.06697e-08	151013	ebi-a-GCST90002238	rs34350025	T	G	0.208	Fasting insulin
8	9335968	-0.0128	0.002	1.13999e-09	151013	ebi-a-GCST90002238	rs6999852	A	G	0.653	Fasting insulin
8	9338758	-0.0134	0.0021	4.27297e-09	151013	ebi-a-GCST90002238	rs7828838	C	T	0.669	Fasting insulin
8	9357539	-0.0129	0.002	1.75001e-09	151013	ebi-a-GCST90002238	rs6981800	T	C	0.608	Fasting insulin
8	9358245	-0.0132	0.002	6.96402e-10	151013	ebi-a-GCST90002238	rs7839316	C	T	0.619	Fasting insulin
8	9008908	-0.0116	0.0022	9.45105e-09	151013	ebi-a-GCST90002238	rs330930	C	A	0.311	Fasting insulin
8	9020439	-0.0141	0.0021	1.8239e-11	151013	ebi-a-GCST90002238	rs330942	C	A	0.34	Fasting insulin
8	9168146	0.0252	0.0039	6.54335e-12	151013	ebi-a-GCST90002238	rs370720	T	C	0.059	Fasting insulin
8	9168897	-0.016	0.0022	4.44836e-12	151013	ebi-a-GCST90002238	rs62493791	G	T	0.24	Fasting insulin
8	9177732	-0.0225	0.0029	1.11096e-17	151013	ebi-a-GCST90002238	rs983309	G	T	0.901	Fasting insulin
8	9178821	-0.0212	0.0038	1.33999e-09	151013	ebi-a-GCST90002238	rs10099512	G	C	0.938	Fasting insulin
8	9181395	-0.0254	0.0032	3.99485e-19	151013	ebi-a-GCST90002238	rs2169387	G	A	0.917	Fasting insulin
8	9181764	-0.014	0.0021	1.08201e-10	151013	ebi-a-GCST90002238	rs10097854	C	A	0.236	Fasting insulin
8	9183207	-0.0129	0.0021	1.38998e-09	151013	ebi-a-GCST90002238	rs17149760	A	G	0.245	Fasting insulin
8	9184099	-0.0145	0.0022	4.90908e-11	151013	ebi-a-GCST90002238	rs12546815	A	G	0.236	Fasting insulin
8	9184231	-0.0264	0.0032	5.83445e-20	151013	ebi-a-GCST90002238	rs4240624	A	G	0.925	Fasting insulin
8	9184691	-0.0243	0.003	2.82813e-18	151013	ebi-a-GCST90002238	rs6601299	C	T	0.909	Fasting insulin
8	9187595	-0.0148	0.0023	1.07696e-11	151013	ebi-a-GCST90002238	rs7004769	G	A	0.796	Fasting insulin
8	9192927	-0.0141	0.0022	5.56096e-10	151013	ebi-a-GCST90002238	rs17149807	C	T	0.21	Fasting insulin
8	9194985	0.0182	0.0029	1.07498e-11	151013	ebi-a-GCST90002238	rs13264007	A	G	0.1	Fasting insulin
8	9219008	0.0166	0.003	2.31398e-10	151013	ebi-a-GCST90002238	rs35420447	A	G	0.098	Fasting insulin
8	9256631	0.0118	0.002	1.49101e-08	151013	ebi-a-GCST90002238	rs17729883	C	T	0.354	Fasting insulin
8	9356449	-0.0135	0.002	1.53699e-09	151013	ebi-a-GCST90002238	rs13257746	A	G	0.533	Fasting insulin
8	9359312	-0.0124	0.0019	1.29e-09	151013	ebi-a-GCST90002238	rs7821875	T	G	0.62	Fasting insulin
8	9361606	-0.0124	0.002	2.36701e-09	151013	ebi-a-GCST90002238	rs11249927	T	C	0.62	Fasting insulin
8	9159710	0.013	0.0022	1.992e-08	151013	ebi-a-GCST90002238	rs330072	A	G	0.376	Fasting insulin
8	9170178	0.0237	0.0035	2.43613e-13	151013	ebi-a-GCST90002238	rs58648469	T	C	0.076	Fasting insulin
8	9171735	0.0227	0.0035	3.0297e-12	151013	ebi-a-GCST90002238	rs713286	C	T	0.078	Fasting insulin
8	9182565	0.0141	0.0021	2.65302e-10	151013	ebi-a-GCST90002238	rs9650618	T	A	0.307	Fasting insulin
8	9183358	-0.0263	0.0032	5.07224e-20	151013	ebi-a-GCST90002238	rs9987289	G	A	0.925	Fasting insulin
8	9184628	-0.0148	0.0023	1.43913e-11	151013	ebi-a-GCST90002238	rs10106829	G	A	0.796	Fasting insulin
8	9186083	-0.0153	0.0023	6.0256e-13	151013	ebi-a-GCST90002238	rs28529330	C	T	0.796	Fasting insulin
8	9186086	-0.0153	0.0023	6.0256e-13	151013	ebi-a-GCST90002238	rs9772631	C	T	0.796	Fasting insulin
8	9199305	0.0176	0.0029	2.39718e-11	151013	ebi-a-GCST90002238	rs2054345	C	T	0.1	Fasting insulin
8	9200350	0.0139	0.0021	9.35707e-10	151013	ebi-a-GCST90002238	rs1461727	T	C	0.785	Fasting insulin
8	9201787	0.0168	0.0029	1.027e-10	151013	ebi-a-GCST90002238	rs11782386	T	C	0.095	Fasting insulin
8	9206036	0.0131	0.0022	1.40101e-08	151013	ebi-a-GCST90002238	rs34316885	G	T	0.268	Fasting insulin
8	9207630	0.0117	0.0022	2.77901e-08	151013	ebi-a-GCST90002238	rs35584813	C	T	0.211	Fasting insulin
8	9021026	-0.0144	0.0021	1.52616e-11	151013	ebi-a-GCST90002238	rs330943	A	G	0.324	Fasting insulin
8	9024421	-0.0116	0.0022	3.14e-08	151013	ebi-a-GCST90002238	rs2929480	A	T	0.311	Fasting insulin
8	9173358	-0.0219	0.0019	8.34257e-30	151013	ebi-a-GCST90002238	rs7012814	A	G	0.471	Fasting insulin
8	9187854	-0.0152	0.0023	8.23569e-13	151013	ebi-a-GCST90002238	rs6985493	T	C	0.797	Fasting insulin
8	9194978	0.0183	0.003	8.52315e-12	151013	ebi-a-GCST90002238	rs13274716	C	T	0.1	Fasting insulin
8	9196388	-0.0124	0.0022	1.63301e-09	151013	ebi-a-GCST90002238	rs58508207	T	C	0.253	Fasting insulin
8	9210512	0.0164	0.0031	7.53494e-10	151013	ebi-a-GCST90002238	rs35066532	A	T	0.104	Fasting insulin
8	9219622	0.012	0.0022	1.49899e-08	151013	ebi-a-GCST90002238	rs17661330	G	T	0.21	Fasting insulin
8	9219887	0.017	0.003	5.89929e-11	151013	ebi-a-GCST90002238	rs34597048	A	C	0.095	Fasting insulin
8	9224410	0.0163	0.0031	9.44191e-10	151013	ebi-a-GCST90002238	rs71516504	T	C	0.09	Fasting insulin
8	9018599	-0.0122	0.0021	1.883e-08	151013	ebi-a-GCST90002238	rs330940	G	A	0.38	Fasting insulin
8	9022177	-0.0142	0.0021	3.27265e-11	151013	ebi-a-GCST90002238	rs330946	C	A	0.344	Fasting insulin
8	9024420	-0.0117	0.0023	3.54601e-08	151013	ebi-a-GCST90002238	rs2929481	G	T	0.311	Fasting insulin
8	9026940	-0.0145	0.0022	2.0179e-11	151013	ebi-a-GCST90002238	rs365309	G	A	0.318	Fasting insulin
8	9013932	-0.012	0.0021	1.883e-08	151013	ebi-a-GCST90002238	rs330935	G	A	0.364	Fasting insulin
8	9159895	0.0129	0.0022	1.75501e-08	151013	ebi-a-GCST90002238	rs330071	A	G	0.375	Fasting insulin
8	9165380	0.0113	0.0021	4.12895e-08	151013	ebi-a-GCST90002238	rs405001	T	G	0.511	Fasting insulin
8	9170786	-0.0163	0.0023	5.17249e-12	151013	ebi-a-GCST90002238	rs62493792	A	T	0.239	Fasting insulin
8	9181611	-0.0254	0.0032	6.05341e-19	151013	ebi-a-GCST90002238	rs2126263	A	G	0.913	Fasting insulin
8	9183048	-0.0139	0.0021	1.94402e-10	151013	ebi-a-GCST90002238	rs62493794	T	C	0.244	Fasting insulin
8	9188119	-0.014	0.0022	2.48897e-09	151013	ebi-a-GCST90002238	rs17149791	G	C	0.226	Fasting insulin
8	9190564	0.0198	0.0029	1.09295e-13	151013	ebi-a-GCST90002238	rs76453951	T	C	0.096	Fasting insulin
8	9197250	0.0116	0.0022	1.992e-08	151013	ebi-a-GCST90002238	rs17660635	G	A	0.215	Fasting insulin
8	9206678	-0.0147	0.0028	3.33503e-09	151013	ebi-a-GCST90002238	rs2169385	A	G	0.883	Fasting insulin
8	9210559	0.0166	0.003	1.42699e-10	151013	ebi-a-GCST90002238	rs35899262	A	C	0.098	Fasting insulin
8	9211723	0.0166	0.0029	1.42699e-10	151013	ebi-a-GCST90002238	rs11779870	A	G	0.098	Fasting insulin
8	9218929	0.0115	0.0023	4.517e-08	151013	ebi-a-GCST90002238	rs35922567	G	T	0.208	Fasting insulin
8	9219869	0.0177	0.0032	1.76799e-10	151013	ebi-a-GCST90002238	rs75615732	A	G	0.084	Fasting insulin
8	9224224	0.0165	0.0031	8.54693e-10	151013	ebi-a-GCST90002238	rs34403348	A	G	0.087	Fasting insulin
8	9231661	0.015	0.0032	2.96497e-08	151013	ebi-a-GCST90002238	rs12546198	G	A	0.086	Fasting insulin
8	9297983	0.0147	0.0027	3.80303e-08	151013	ebi-a-GCST90002238	rs34969336	A	T	0.21	Fasting insulin
8	9325120	-0.0132	0.0021	2.791e-09	151013	ebi-a-GCST90002238	rs6601317	T	C	0.677	Fasting insulin
8	9340895	-0.0124	0.002	9.87598e-09	151013	ebi-a-GCST90002238	rs6981126	C	T	0.691	Fasting insulin
8	9356714	-0.0125	0.0019	1.29e-09	151013	ebi-a-GCST90002238	rs13267391	T	C	0.619	Fasting insulin
8	9356802	-0.0131	0.002	1.10701e-09	151013	ebi-a-GCST90002238	rs7830572	G	T	0.619	Fasting insulin
8	9363260	-0.0123	0.002	3.70997e-09	151013	ebi-a-GCST90002238	rs11249928	C	T	0.62	Fasting insulin
8	9366178	-0.0126	0.0019	6.96402e-10	151013	ebi-a-GCST90002238	rs4841163	C	G	0.621	Fasting insulin
9	136115235	0.0194	0.0036	2.46201e-09	151013	ebi-a-GCST90002238	rs7467847	C	G	0.079	Fasting insulin
9	136127366	0.0208	0.0036	7.46105e-10	151013	ebi-a-GCST90002238	rs12216891	T	C	0.079	Fasting insulin
9	136132954	0.0216	0.0035	6.05062e-11	151013	ebi-a-GCST90002238	rs75179845	C	T	0.079	Fasting insulin
9	136131315	0.0191	0.0034	6.34907e-10	151013	ebi-a-GCST90002238	rs8176747	G	C	0.083	Fasting insulin
9	136142313	0.0199	0.0034	1.60398e-10	151013	ebi-a-GCST90002238	rs8176671	C	A	0.083	Fasting insulin
9	136109165	0.0205	0.0036	1.75001e-09	151013	ebi-a-GCST90002238	rs9411464	T	C	0.071	Fasting insulin
9	136131461	0.0203	0.0035	3.68104e-10	151013	ebi-a-GCST90002238	rs8176741	A	G	0.084	Fasting insulin
9	136065526	0.0181	0.0034	4.39602e-09	151013	ebi-a-GCST90002238	rs12378537	T	C	0.083	Fasting insulin
9	136103153	0.0185	0.0035	6.11406e-09	151013	ebi-a-GCST90002238	rs2013075	T	C	0.074	Fasting insulin
9	136118268	0.0183	0.0034	1.963e-09	151013	ebi-a-GCST90002238	rs9411365	G	C	0.091	Fasting insulin
9	136123092	0.019	0.0034	7.78001e-10	151013	ebi-a-GCST90002238	rs11244049	C	T	0.082	Fasting insulin
9	136131592	0.0175	0.0031	2.89101e-08	151013	ebi-a-GCST90002238	rs7853989	C	G	0.111	Fasting insulin
9	136132168	0.0178	0.0031	1.83202e-08	151013	ebi-a-GCST90002238	rs8176733	C	T	0.111	Fasting insulin
9	136132516	0.0178	0.0031	1.83202e-08	151013	ebi-a-GCST90002238	rs2073823	A	G	0.111	Fasting insulin
9	136132525	0.0178	0.0031	1.83202e-08	151013	ebi-a-GCST90002238	rs8176730	C	T	0.111	Fasting insulin
9	136132754	0.0172	0.0031	2.00798e-08	151013	ebi-a-GCST90002238	rs8176722	A	C	0.111	Fasting insulin
9	136152547	0.0129	0.0026	2.75302e-08	151013	ebi-a-GCST90002238	rs8176632	T	C	0.179	Fasting insulin
9	136129115	0.0206	0.0035	1.75999e-10	151013	ebi-a-GCST90002238	rs10793962	T	A	0.083	Fasting insulin
9	136131188	0.0203	0.0035	6.51493e-10	151013	ebi-a-GCST90002238	rs8176749	T	C	0.083	Fasting insulin
9	136144454	0.0201	0.0034	1.00399e-10	151013	ebi-a-GCST90002238	rs8176662	G	A	0.082	Fasting insulin
9	136184526	0.0224	0.0038	1.83802e-09	151013	ebi-a-GCST90002238	rs11244079	A	G	0.069	Fasting insulin
9	136131895	0.0178	0.0031	2.19999e-08	151013	ebi-a-GCST90002238	rs7855255	T	C	0.111	Fasting insulin
9	136142185	0.02	0.0034	1.00399e-10	151013	ebi-a-GCST90002238	rs8176672	T	C	0.083	Fasting insulin
9	136149150	0.0202	0.0034	1.842e-10	151013	ebi-a-GCST90002238	rs8176644	T	C	0.082	Fasting insulin
9	136182475	0.021	0.0037	6.21298e-10	151013	ebi-a-GCST90002238	rs75444660	G	A	0.07	Fasting insulin
9	136105515	0.0192	0.0036	1.17801e-08	151013	ebi-a-GCST90002238	rs9411463	T	C	0.074	Fasting insulin
9	136128558	0.0196	0.0034	3.80899e-10	151013	ebi-a-GCST90002238	rs77693339	C	T	0.082	Fasting insulin
9	136131022	0.0176	0.0032	4.76497e-08	151013	ebi-a-GCST90002238	rs8176751	T	C	0.112	Fasting insulin
9	136146310	0.0203	0.0034	1.53299e-10	151013	ebi-a-GCST90002238	rs79343853	C	T	0.082	Fasting insulin
9	101962147	1.6094	0.4212	4.19662e-11	151013	ebi-a-GCST90002238	rs141548781	A	G	NA	Fasting insulin
9	136115176	0.0185	0.0035	2.88197e-09	151013	ebi-a-GCST90002238	rs7470777	G	A	0.079	Fasting insulin
9	136128000	0.0206	0.0035	1.60602e-10	151013	ebi-a-GCST90002238	rs10901252	C	G	0.082	Fasting insulin
9	136129715	0.0205	0.0035	2.32498e-10	151013	ebi-a-GCST90002238	rs1137827	T	C	0.083	Fasting insulin
9	136131322	0.0193	0.0034	7.12e-10	151013	ebi-a-GCST90002238	rs8176746	T	G	0.083	Fasting insulin
9	134170028	1.147	0.4582	1.56801e-08	151013	ebi-a-GCST90002238	rs149770956	A	G	NA	Fasting insulin
9	136131415	0.0194	0.0034	3.359e-10	151013	ebi-a-GCST90002238	rs8176743	T	C	0.083	Fasting insulin
9	136137657	0.02	0.0034	1.10301e-10	151013	ebi-a-GCST90002238	rs8176693	T	C	0.083	Fasting insulin
9	136129647	0.0205	0.0035	2.119e-10	151013	ebi-a-GCST90002238	rs8176759	A	G	0.083	Fasting insulin
9	136132617	0.0165	0.003	4.95804e-08	151013	ebi-a-GCST90002238	rs8176725	A	G	0.112	Fasting insulin
10	14493585	-2.147	0.6056	7.4817e-11	151013	ebi-a-GCST90002238	rs117711915	T	C	NA	Fasting insulin
10	102971950	-1.0708	0.5954	3.42003e-08	151013	ebi-a-GCST90002238	rs77731235	T	C	NA	Fasting insulin
10	114754784	-0.0112	0.0021	3.70997e-09	151013	ebi-a-GCST90002238	rs35198068	C	T	0.307	Fasting insulin
10	114774433	-0.0109	0.0021	2.452e-08	151013	ebi-a-GCST90002238	rs36090025	C	A	0.313	Fasting insulin
10	89784182	0.0203	0.0034	3.89996e-10	151013	ebi-a-GCST90002238	rs10788577	A	G	0.1	Fasting insulin
10	89795668	0.0204	0.0035	1.20801e-09	151013	ebi-a-GCST90002238	rs11202634	A	T	0.092	Fasting insulin
10	102972217	-1.0801	0.5994	8.85809e-09	151013	ebi-a-GCST90002238	rs114751049	T	C	NA	Fasting insulin
10	89680631	0.0345	0.0057	3.85798e-10	151013	ebi-a-GCST90002238	rs118164457	C	T	0.037	Fasting insulin
10	89829977	0.0295	0.0053	4.66101e-09	151013	ebi-a-GCST90002238	rs117291845	A	G	0.036	Fasting insulin
10	89806294	0.0205	0.0036	3.41499e-09	151013	ebi-a-GCST90002238	rs7094771	T	C	0.094	Fasting insulin
10	89721412	0.0164	0.0031	3.27401e-08	151013	ebi-a-GCST90002238	rs926091	T	C	0.136	Fasting insulin
10	89764490	0.0154	0.0028	1.19699e-08	151013	ebi-a-GCST90002238	rs12769346	G	T	0.138	Fasting insulin
10	89603424	0.0154	0.0029	1.17301e-08	151013	ebi-a-GCST90002238	rs10887759	A	G	0.136	Fasting insulin
10	89685643	0.0165	0.0031	4.71704e-08	151013	ebi-a-GCST90002238	rs10490920	C	T	0.133	Fasting insulin
10	114758349	-0.0116	0.0021	1.237e-09	151013	ebi-a-GCST90002238	rs7903146	T	C	0.307	Fasting insulin
10	114754071	-0.0112	0.0021	3.22901e-09	151013	ebi-a-GCST90002238	rs34872471	C	T	0.307	Fasting insulin
10	89755643	0.015	0.0028	2.74202e-08	151013	ebi-a-GCST90002238	rs11202614	T	C	0.138	Fasting insulin
10	89765374	0.0176	0.0033	2.87501e-08	151013	ebi-a-GCST90002238	rs71477180	G	A	0.125	Fasting insulin
10	89783421	0.0206	0.0037	2.90202e-09	151013	ebi-a-GCST90002238	rs2311739	G	A	0.084	Fasting insulin
11	70829968	-1.0636	0.4797	2.1702e-15	151013	ebi-a-GCST90002238	rs141716902	T	C	NA	Fasting insulin
11	63869062	-0.0204	0.0039	1.17999e-08	151013	ebi-a-GCST90002238	rs2845885	T	C	0.931	Fasting insulin
11	33566356	1.1576	0.3301	5.84602e-10	151013	ebi-a-GCST90002238	rs190536807	T	C	0.001	Fasting insulin
11	63882495	0.0209	0.0042	1.44401e-08	151013	ebi-a-GCST90002238	rs35927325	T	C	0.065	Fasting insulin
11	60712353	-2.374	0.7039	4.29299e-08	151013	ebi-a-GCST90002238	rs140710923	T	C	NA	Fasting insulin
12	102780879	0.0105	0.0019	1.064e-08	151013	ebi-a-GCST90002238	rs2971575	A	G	0.582	Fasting insulin
12	102875569	0.0162	0.0026	6.98506e-10	151013	ebi-a-GCST90002238	rs35767	G	A	0.838	Fasting insulin
12	102897764	0.0177	0.0026	4.99344e-11	151013	ebi-a-GCST90002238	rs855228	T	C	0.831	Fasting insulin
12	102897833	0.0155	0.0028	2.84302e-08	151013	ebi-a-GCST90002238	rs855227	C	T	0.851	Fasting insulin
12	102902134	0.0154	0.0027	1.39399e-08	151013	ebi-a-GCST90002238	rs855225	A	G	0.844	Fasting insulin
12	102906642	0.0156	0.0027	1.12199e-08	151013	ebi-a-GCST90002238	rs855218	G	A	0.844	Fasting insulin
12	102907302	0.017	0.0025	1.14101e-10	151013	ebi-a-GCST90002238	rs855216	A	G	0.824	Fasting insulin
12	102908297	0.0172	0.0026	5.20595e-11	151013	ebi-a-GCST90002238	rs855213	G	A	0.826	Fasting insulin
12	102912558	0.0169	0.0025	2.67917e-11	151013	ebi-a-GCST90002238	rs35747	A	G	0.826	Fasting insulin
12	62992624	-1.3899	0.4988	3.98401e-08	151013	ebi-a-GCST90002238	rs181688416	G	A	NA	Fasting insulin
12	66359752	0.0111	0.0018	3.17103e-09	151013	ebi-a-GCST90002238	rs8756	A	C	0.536	Fasting insulin
12	66343810	0.0109	0.0018	4.33701e-09	151013	ebi-a-GCST90002238	rs10784502	T	C	0.525	Fasting insulin
12	66373602	0.0112	0.002	3.52501e-08	151013	ebi-a-GCST90002238	rs4338565	T	C	0.497	Fasting insulin
12	124430612	-0.0114	0.0021	7.486e-09	151013	ebi-a-GCST90002238	rs4765305	A	G	0.363	Fasting insulin
12	124437215	0.0112	0.0021	1.29999e-08	151013	ebi-a-GCST90002238	rs7961449	T	A	0.638	Fasting insulin
12	124441880	-0.0115	0.0021	3.70997e-09	151013	ebi-a-GCST90002238	rs7305864	G	C	0.362	Fasting insulin
12	124446253	-0.0113	0.002	9.87598e-09	151013	ebi-a-GCST90002238	rs34878139	C	T	0.364	Fasting insulin
12	124446728	-0.0115	0.0019	8.13093e-10	151013	ebi-a-GCST90002238	rs7312404	G	A	0.362	Fasting insulin
12	124466723	-0.0121	0.0021	1.014e-09	151013	ebi-a-GCST90002238	rs75989601	T	C	0.364	Fasting insulin
12	124476706	-0.0118	0.0021	2.41902e-09	151013	ebi-a-GCST90002238	rs12827409	G	C	0.363	Fasting insulin
12	124476873	-0.0116	0.0021	4.92006e-09	151013	ebi-a-GCST90002238	rs12833624	T	C	0.365	Fasting insulin
12	124479331	-0.0117	0.0021	2.41902e-09	151013	ebi-a-GCST90002238	rs11057409	T	C	0.362	Fasting insulin
12	124480866	-0.0118	0.0021	1.81401e-09	151013	ebi-a-GCST90002238	rs56041971	A	G	0.362	Fasting insulin
12	124481690	-0.0119	0.002	1.97301e-10	151013	ebi-a-GCST90002238	rs7975482	G	A	0.362	Fasting insulin
12	124489142	-0.0115	0.0021	2.067e-08	151013	ebi-a-GCST90002238	rs11057412	C	G	0.367	Fasting insulin
12	124491529	0.0116	0.0021	5.662e-09	151013	ebi-a-GCST90002238	rs1187415	C	G	0.635	Fasting insulin
12	124492610	-0.0116	0.0021	4.92006e-09	151013	ebi-a-GCST90002238	rs12303671	G	T	0.365	Fasting insulin
12	21699916	0.0147	0.0026	3.19301e-08	151013	ebi-a-GCST90002238	rs6487236	A	G	0.79	Fasting insulin
12	21699939	0.0153	0.0026	5.89997e-09	151013	ebi-a-GCST90002238	rs6487238	A	G	0.79	Fasting insulin
12	21704554	0.0146	0.0025	1.893e-08	151013	ebi-a-GCST90002238	rs1871142	G	A	0.79	Fasting insulin
12	21708733	0.0145	0.0025	1.689e-08	151013	ebi-a-GCST90002238	rs4762844	C	T	0.789	Fasting insulin
12	21709619	0.0143	0.0026	3.32897e-08	151013	ebi-a-GCST90002238	rs11046116	C	G	0.788	Fasting insulin
12	21711111	0.0144	0.0025	2.65901e-08	151013	ebi-a-GCST90002238	rs7977474	C	G	0.789	Fasting insulin
12	21697219	0.0146	0.0025	1.344e-08	151013	ebi-a-GCST90002238	rs887775	C	A	0.788	Fasting insulin
12	21699928	0.0154	0.0026	4.68198e-09	151013	ebi-a-GCST90002238	rs6487237	A	C	0.79	Fasting insulin
12	21705056	0.0148	0.0025	1.50699e-08	151013	ebi-a-GCST90002238	rs1871143	G	T	0.79	Fasting insulin
12	21710828	0.0144	0.0025	2.37602e-08	151013	ebi-a-GCST90002238	rs10770832	A	G	0.789	Fasting insulin
12	21712327	0.0144	0.0025	2.65901e-08	151013	ebi-a-GCST90002238	rs1871134	G	C	0.789	Fasting insulin
12	48143315	-0.0583	0.0104	4.39602e-08	151013	ebi-a-GCST90002238	rs145878042	G	A	0.011	Fasting insulin
12	48202696	-0.0569	0.0093	1.64199e-09	151013	ebi-a-GCST90002238	rs111264094	G	C	0.012	Fasting insulin
12	21703887	0.015	0.0025	8.45805e-09	151013	ebi-a-GCST90002238	rs4271434	G	A	0.784	Fasting insulin
12	102898446	0.0177	0.0025	6.8786e-12	151013	ebi-a-GCST90002238	rs860598	A	G	0.824	Fasting insulin
12	102910810	0.0171	0.0025	2.60315e-11	151013	ebi-a-GCST90002238	rs855211	G	A	0.826	Fasting insulin
12	124403769	-0.0115	0.0021	1.26299e-08	151013	ebi-a-GCST90002238	rs11057393	T	C	0.355	Fasting insulin
12	124407403	-0.0114	0.0021	9.87598e-09	151013	ebi-a-GCST90002238	rs10846579	T	C	0.364	Fasting insulin
12	124409502	-0.0127	0.002	5.99653e-11	151013	ebi-a-GCST90002238	rs7133378	A	G	0.339	Fasting insulin
12	124413491	-0.0114	0.0021	8.60003e-09	151013	ebi-a-GCST90002238	rs9971695	A	G	0.364	Fasting insulin
12	124423600	-0.0115	0.0021	4.92006e-09	151013	ebi-a-GCST90002238	rs4930723	C	G	0.362	Fasting insulin
12	124426736	-0.0115	0.0021	5.662e-09	151013	ebi-a-GCST90002238	rs7131882	T	C	0.362	Fasting insulin
12	124428331	-0.0113	0.002	1.29999e-08	151013	ebi-a-GCST90002238	rs4930726	C	T	0.364	Fasting insulin
12	124435788	-0.0116	0.0021	4.27297e-09	151013	ebi-a-GCST90002238	rs4405410	A	T	0.36	Fasting insulin
12	124438973	-0.0116	0.0021	3.70997e-09	151013	ebi-a-GCST90002238	rs7132655	C	G	0.356	Fasting insulin
12	124445569	0.0113	0.002	1.29999e-08	151013	ebi-a-GCST90002238	rs6488913	G	C	0.636	Fasting insulin
12	124469738	-0.0118	0.0021	2.09498e-09	151013	ebi-a-GCST90002238	rs952632	G	A	0.363	Fasting insulin
12	124480373	-0.0116	0.0021	4.27297e-09	151013	ebi-a-GCST90002238	rs34114498	C	G	0.364	Fasting insulin
12	124482256	-0.0119	0.0021	1.57e-09	151013	ebi-a-GCST90002238	rs12303933	C	T	0.362	Fasting insulin
12	102891182	0.0165	0.0026	4.64098e-10	151013	ebi-a-GCST90002238	rs35745	T	C	0.831	Fasting insulin
12	102898532	0.0155	0.0027	1.25101e-08	151013	ebi-a-GCST90002238	rs855226	A	G	0.844	Fasting insulin
12	102900185	0.0168	0.0025	1.90999e-10	151013	ebi-a-GCST90002238	rs703538	G	A	0.824	Fasting insulin
12	102900519	0.0155	0.0027	1.25101e-08	151013	ebi-a-GCST90002238	rs703540	T	C	0.844	Fasting insulin
12	102904519	0.0154	0.0027	1.25101e-08	151013	ebi-a-GCST90002238	rs855221	G	A	0.844	Fasting insulin
12	102907864	0.0171	0.0026	6.77174e-11	151013	ebi-a-GCST90002238	rs855215	G	A	0.826	Fasting insulin
12	102908197	0.0156	0.0029	3.65199e-08	151013	ebi-a-GCST90002238	rs855214	T	C	0.883	Fasting insulin
12	62924895	-1.3927	0.4993	3.69999e-08	151013	ebi-a-GCST90002238	rs185832091	G	A	NA	Fasting insulin
12	21702503	0.0148	0.0025	1.19699e-08	151013	ebi-a-GCST90002238	rs2169745	C	G	0.79	Fasting insulin
12	21711009	0.0144	0.0025	2.65901e-08	151013	ebi-a-GCST90002238	rs7967170	A	C	0.789	Fasting insulin
12	21711605	0.0144	0.0025	2.97598e-08	151013	ebi-a-GCST90002238	rs1871131	C	T	0.789	Fasting insulin
12	21712930	0.0144	0.0025	2.65901e-08	151013	ebi-a-GCST90002238	rs1871139	G	A	0.789	Fasting insulin
12	65712865	-1.2665	0.635	2.63403e-09	151013	ebi-a-GCST90002238	rs141061225	T	C	NA	Fasting insulin
12	21696684	0.0147	0.0026	9.50101e-09	151013	ebi-a-GCST90002238	rs2054435	G	A	0.79	Fasting insulin
12	21701653	0.0147	0.0025	1.19699e-08	151013	ebi-a-GCST90002238	rs1979387	C	T	0.79	Fasting insulin
12	21703298	0.0148	0.0025	1.19699e-08	151013	ebi-a-GCST90002238	rs3916076	G	A	0.79	Fasting insulin
12	21703673	0.0148	0.0026	1.344e-08	151013	ebi-a-GCST90002238	rs4762842	A	G	0.788	Fasting insulin
12	21705896	0.0145	0.0025	1.893e-08	151013	ebi-a-GCST90002238	rs1351110	A	C	0.789	Fasting insulin
12	21712545	0.0144	0.0025	2.65901e-08	151013	ebi-a-GCST90002238	rs1871136	G	A	0.789	Fasting insulin
12	21713807	0.0143	0.0025	3.32897e-08	151013	ebi-a-GCST90002238	rs1463543	A	C	0.789	Fasting insulin
12	13089483	0.8615	0.0856	3.47296e-08	151013	ebi-a-GCST90002238	rs141054162	T	A	NA	Fasting insulin
12	21706282	0.0146	0.0025	1.893e-08	151013	ebi-a-GCST90002238	rs1871145	G	T	0.789	Fasting insulin
12	21706864	0.0141	0.0025	4.649e-08	151013	ebi-a-GCST90002238	rs1471423	G	A	0.782	Fasting insulin
12	21707792	0.0145	0.0025	1.689e-08	151013	ebi-a-GCST90002238	rs11046114	C	A	0.789	Fasting insulin
12	21708381	0.015	0.0026	1.04501e-08	151013	ebi-a-GCST90002238	rs1871147	A	G	0.789	Fasting insulin
12	21710919	0.0144	0.0025	2.37602e-08	151013	ebi-a-GCST90002238	rs7967257	A	G	0.789	Fasting insulin
12	21713054	0.0145	0.0025	2.121e-08	151013	ebi-a-GCST90002238	rs1871140	T	A	0.789	Fasting insulin
12	21726012	0.0118	0.0021	3.03697e-08	151013	ebi-a-GCST90002238	rs10770837	G	A	0.649	Fasting insulin
12	102883287	0.0163	0.0026	5.26005e-10	151013	ebi-a-GCST90002238	rs1101820	T	C	0.83	Fasting insulin
12	124407991	-0.0114	0.0021	8.60003e-09	151013	ebi-a-GCST90002238	rs12809125	G	A	0.364	Fasting insulin
12	124419728	-0.0117	0.0019	3.724e-10	151013	ebi-a-GCST90002238	rs11057397	T	C	0.367	Fasting insulin
12	124431701	-0.0114	0.0021	6.51193e-09	151013	ebi-a-GCST90002238	rs7966192	G	A	0.363	Fasting insulin
12	124472571	-0.0116	0.002	4.27297e-09	151013	ebi-a-GCST90002238	rs4765562	C	T	0.365	Fasting insulin
12	124476599	-0.0118	0.0021	2.41902e-09	151013	ebi-a-GCST90002238	rs12809473	A	T	0.363	Fasting insulin
12	124486678	-0.012	0.0021	1.57e-09	151013	ebi-a-GCST90002238	rs12310367	G	A	0.362	Fasting insulin
12	102891224	0.0164	0.0026	5.26005e-10	151013	ebi-a-GCST90002238	rs35744	A	G	0.831	Fasting insulin
12	102908993	0.0153	0.0029	4.42395e-08	151013	ebi-a-GCST90002238	rs855212	G	A	0.883	Fasting insulin
12	124407676	-0.0117	0.0021	7.36597e-09	151013	ebi-a-GCST90002238	rs11057394	C	T	0.364	Fasting insulin
12	124415453	-0.0113	0.0021	9.87598e-09	151013	ebi-a-GCST90002238	rs10846580	C	T	0.364	Fasting insulin
12	124418674	-0.0114	0.0021	1.26299e-08	151013	ebi-a-GCST90002238	rs12298484	T	C	0.362	Fasting insulin
12	124425841	-0.0115	0.0021	5.662e-09	151013	ebi-a-GCST90002238	rs12829951	G	A	0.362	Fasting insulin
12	124438360	-0.0115	0.0021	6.51193e-09	151013	ebi-a-GCST90002238	rs12296259	G	A	0.363	Fasting insulin
12	124440110	-0.0118	0.002	3.18002e-10	151013	ebi-a-GCST90002238	rs4765219	A	C	0.36	Fasting insulin
12	124447346	-0.0114	0.0021	6.51193e-09	151013	ebi-a-GCST90002238	rs7134121	C	T	0.365	Fasting insulin
12	124447465	-0.0121	0.0021	2.81002e-09	151013	ebi-a-GCST90002238	rs75321546	A	T	0.347	Fasting insulin
12	124449223	-0.0113	0.002	4.28795e-09	151013	ebi-a-GCST90002238	rs7973683	A	C	0.362	Fasting insulin
12	124475156	-0.0115	0.002	2.066e-09	151013	ebi-a-GCST90002238	rs7307277	G	A	0.363	Fasting insulin
12	66371880	0.0113	0.0019	3.17103e-09	151013	ebi-a-GCST90002238	rs7968682	T	G	0.536	Fasting insulin
12	62919011	-1.3927	0.4993	3.69999e-08	151013	ebi-a-GCST90002238	rs200919973	G	A	NA	Fasting insulin
12	102898353	0.0153	0.0027	2.14398e-08	151013	ebi-a-GCST90002238	rs2607981	G	A	0.844	Fasting insulin
12	102901778	0.0169	0.0025	1.14101e-10	151013	ebi-a-GCST90002238	rs2607986	A	C	0.824	Fasting insulin
12	102871259	0.0163	0.0027	8.077e-09	151013	ebi-a-GCST90002238	rs2162679	T	C	0.84	Fasting insulin
12	102880473	0.017	0.0026	1.789e-10	151013	ebi-a-GCST90002238	rs35766	T	C	0.831	Fasting insulin
12	102900230	0.0168	0.0025	1.90999e-10	151013	ebi-a-GCST90002238	rs703539	T	C	0.824	Fasting insulin
12	102900935	0.0154	0.0027	1.55299e-08	151013	ebi-a-GCST90002238	rs860597	A	C	0.844	Fasting insulin
12	102901442	0.0168	0.0025	1.68e-10	151013	ebi-a-GCST90002238	rs2195246	T	C	0.824	Fasting insulin
12	102904181	0.0154	0.0027	1.39399e-08	151013	ebi-a-GCST90002238	rs855223	C	T	0.844	Fasting insulin
12	124414098	-0.0117	0.002	4.35803e-10	151013	ebi-a-GCST90002238	rs3802999	T	C	0.362	Fasting insulin
12	124417339	-0.0122	0.0021	1.38998e-09	151013	ebi-a-GCST90002238	rs4930707	A	G	0.348	Fasting insulin
12	124418472	-0.0117	0.0021	2.791e-09	151013	ebi-a-GCST90002238	rs77020228	G	C	0.362	Fasting insulin
12	124438217	-0.0115	0.0021	5.662e-09	151013	ebi-a-GCST90002238	rs12316080	T	C	0.359	Fasting insulin
12	124440743	-0.0115	0.0021	6.51193e-09	151013	ebi-a-GCST90002238	rs7958691	T	G	0.364	Fasting insulin
12	124447339	-0.0115	0.002	6.51193e-09	151013	ebi-a-GCST90002238	rs3789967	G	T	0.368	Fasting insulin
12	124465995	-0.0116	0.0021	4.92006e-09	151013	ebi-a-GCST90002238	rs4765541	C	T	0.365	Fasting insulin
12	124468572	-0.0119	0.0021	1.57e-09	151013	ebi-a-GCST90002238	rs7978610	C	G	0.365	Fasting insulin
12	124470333	-0.0116	0.002	4.92006e-09	151013	ebi-a-GCST90002238	rs7311969	C	T	0.365	Fasting insulin
12	124476561	-0.0118	0.0021	2.41902e-09	151013	ebi-a-GCST90002238	rs71458830	T	C	0.363	Fasting insulin
12	124489162	-0.0116	0.0021	1.59599e-08	151013	ebi-a-GCST90002238	rs11057413	G	A	0.363	Fasting insulin
12	21700495	0.0148	0.0025	1.19699e-08	151013	ebi-a-GCST90002238	rs7962754	G	T	0.79	Fasting insulin
12	21702846	0.0148	0.0025	1.19699e-08	151013	ebi-a-GCST90002238	rs1600123	G	C	0.79	Fasting insulin
12	21706654	0.015	0.0026	1.04501e-08	151013	ebi-a-GCST90002238	rs1478299	C	A	0.789	Fasting insulin
12	21709554	0.0145	0.0025	1.689e-08	151013	ebi-a-GCST90002238	rs10841848	G	A	0.789	Fasting insulin
12	21710931	0.0145	0.0025	2.37602e-08	151013	ebi-a-GCST90002238	rs7953883	G	T	0.789	Fasting insulin
12	21701437	0.0147	0.0026	2.561e-08	151013	ebi-a-GCST90002238	rs2126885	T	C	0.79	Fasting insulin
[truncated: 88 more rows]

## Sheet: p value < 5 × 10−8 & r2 < 0.001
Supplementary Table 3. SNPs associated with insulin levels of genome-wide significance (p value < 5 × 10−8) and not in linkage disequilibrium (LD) with each other (r2 < 0.001)
chr	position	beta	se	p	n	id	rsid	ea	nea	eaf	trait
1	219628973	0.0177	0.002	6.97268e-21	151013	ebi-a-GCST90002238	rs6674544	A	G	0.574	Fasting insulin
2	165528876	-0.0199	0.0019	5.83848e-28	151013	ebi-a-GCST90002238	rs13389219	T	C	0.409	Fasting insulin
2	630902	-0.0137	0.0026	1.06699e-08	151013	ebi-a-GCST90002238	rs5017305	T	A	0.764	Fasting insulin
2	27730940	0.0231	0.0019	8.41783e-38	151013	ebi-a-GCST90002238	rs1260326	C	T	0.587	Fasting insulin
2	227099534	0.025	0.0019	8.47227e-39	151013	ebi-a-GCST90002238	rs2943646	G	A	0.623	Fasting insulin
3	12287863	0.0209	0.003	1.279e-10	151013	ebi-a-GCST90002238	rs17036126	T	C	0.129	Fasting insulin
3	12351521	-0.0258	0.0028	1.50383e-21	151013	ebi-a-GCST90002238	rs35000407	G	T	0.117	Fasting insulin
3	123065778	0.0135	0.0023	1.299e-09	151013	ebi-a-GCST90002238	rs11708067	G	A	0.177	Fasting insulin
3	150066540	0.0256	0.0048	1.59599e-08	151013	ebi-a-GCST90002238	rs62271373	A	T	0.059	Fasting insulin
3	52844534	-0.0162	0.0031	1.52398e-08	151013	ebi-a-GCST90002238	rs17331151	T	C	0.106	Fasting insulin
3	49891002	0.0138	0.0022	1.992e-08	151013	ebi-a-GCST90002238	rs10865959	C	G	0.3	Fasting insulin
4	145659064	0.0203	0.0039	2.89801e-08	151013	ebi-a-GCST90002238	rs11727676	C	T	0.084	Fasting insulin
4	89739808	0.0119	0.0018	1.47707e-11	151013	ebi-a-GCST90002238	rs3775380	G	A	0.5	Fasting insulin
4	106081636	0.0125	0.0019	2.87872e-11	151013	ebi-a-GCST90002238	rs9884482	C	T	0.392	Fasting insulin
4	157670537	-0.0125	0.002	4.03896e-08	151013	ebi-a-GCST90002238	rs6855363	C	T	0.347	Fasting insulin
5	53272664	0.0165	0.002	7.32825e-17	151013	ebi-a-GCST90002238	rs4865796	A	G	0.707	Fasting insulin
5	55806751	0.0181	0.0021	1.12305e-18	151013	ebi-a-GCST90002238	rs459193	G	A	0.715	Fasting insulin
5	157918946	-0.009	0.0019	4.84295e-08	151013	ebi-a-GCST90002238	rs10050393	C	T	0.46	Fasting insulin
6	127449246	0.0147	0.0018	3.01926e-16	151013	ebi-a-GCST90002238	rs1474696	G	A	0.476	Fasting insulin
6	164126233	-0.018	0.0032	2.08401e-08	151013	ebi-a-GCST90002238	rs73013411	A	C	0.12	Fasting insulin
6	34236973	-0.0392	0.0063	1.064e-09	151013	ebi-a-GCST90002238	rs2780215	G	A	0.042	Fasting insulin
6	34222201	0.0428	0.0059	1.42298e-11	151013	ebi-a-GCST90002238	rs116141873	T	G	0.032	Fasting insulin
6	43758873	0.0112	0.0019	7.74997e-09	151013	ebi-a-GCST90002238	rs6905288	A	G	0.602	Fasting insulin
7	50786663	-0.0115	0.002	1.133e-08	151013	ebi-a-GCST90002238	rs2108349	A	G	0.686	Fasting insulin
7	130466854	0.0105	0.0019	1.093e-08	151013	ebi-a-GCST90002238	rs972283	G	A	0.544	Fasting insulin
8	23615445	-0.0128	0.0025	2.76503e-08	151013	ebi-a-GCST90002238	rs13258890	C	T	0.252	Fasting insulin
8	9173358	-0.0219	0.0019	8.34257e-30	151013	ebi-a-GCST90002238	rs7012814	A	G	0.471	Fasting insulin
9	136132954	0.0216	0.0035	6.05062e-11	151013	ebi-a-GCST90002238	rs75179845	C	T	0.079	Fasting insulin
10	114758349	-0.0116	0.0021	1.237e-09	151013	ebi-a-GCST90002238	rs7903146	T	C	0.307	Fasting insulin
10	89680631	0.0345	0.0057	3.85798e-10	151013	ebi-a-GCST90002238	rs118164457	C	T	0.037	Fasting insulin
11	63869062	-0.0204	0.0039	1.17999e-08	151013	ebi-a-GCST90002238	rs2845885	T	C	0.931	Fasting insulin
12	21699928	0.0154	0.0026	4.68198e-09	151013	ebi-a-GCST90002238	rs6487237	A	C	0.79	Fasting insulin
12	66351826	0.0111	0.0018	2.70801e-09	151013	ebi-a-GCST90002238	rs1351394	C	T	0.529	Fasting insulin
12	102898446	0.0177	0.0025	6.8786e-12	151013	ebi-a-GCST90002238	rs860598	A	G	0.824	Fasting insulin
12	124409502	-0.0127	0.002	5.99653e-11	151013	ebi-a-GCST90002238	rs7133378	A	G	0.339	Fasting insulin
18	60845884	-0.0142	0.0025	1.77701e-09	151013	ebi-a-GCST90002238	rs12454712	C	T	0.398	Fasting insulin
19	33899065	-0.0121	0.0019	3.86456e-11	151013	ebi-a-GCST90002238	rs731839	A	G	0.658	Fasting insulin
20	45582472	-0.0112	0.0019	8.82104e-10	151013	ebi-a-GCST90002238	rs1206760	A	G	0.522	Fasting insulin

## Sheet: Supplementary Table 4
Supplementary Table 4. Associations of used SNPs for insulin in the PhenoScanner
rsID	Chr:position (hg19)	EA	OA	Trait	PMID	Dataset	Beta	P	N	unit
rs13389219	chr2:164672366	C	T	HDL cholesterol	20686565	GRASP	NA	2.023e-07	100184	-
rs13389219	chr2:164672366	C	T	HDL cholesterol	22885922	GRASP	NA	2e-07	69033	-
rs13389219	chr2:164672366	C	T	High density lipoprotein	24097068	GLGC_HDL_EUR_2013	-0.0226	4.543e-10	187077	IVNT
rs13389219	chr2:164672366	C	T	High density lipoprotein	20686565	GLGC_HDL_Mixed_2010	-0.0254	2.023e-07	99900	Z-score
rs13389219	chr2:164672366	C	T	LDL cholesterol	20686565	GRASP	NA	4.96e-06	100184	-
rs13389219	chr2:164672366	C	T	LDL cholesterol	22885922	GRASP	NA	5e-06	69033	-
rs13389219	chr2:164672366	C	T	Low density lipoprotein	24097068	GLGC_LDL_EUR_2013	0.022	9.894e-08	173012	IVNT
rs13389219	chr2:164672366	C	T	Low density lipoprotein	20686565	GLGC_LDL_Mixed_2010	0.0255	4.96e-06	95454	Z-score
rs13389219	chr2:164672366	C	T	Total cholesterol	24097068	GLGC_TC_EUR_2013	0.0199	1.335e-06	187271	IVNT
rs13389219	chr2:164672366	C	T	Triglycerides	24097068	GLGC_TG_EUR_2013	0.0271	2.598e-15	177783	IVNT
rs13389219	chr2:164672366	C	T	Triglycerides	20686565	GLGC_TG_Mixed_2010	0.0287	3.048e-10	96598	Z-score
rs13389219	chr2:164672366	C	T	Triglycerides	20686565	GRASP	NA	3.048e-10	100184	-
rs13389219	chr2:164672366	C	T	Triglycerides	22885922	GRASP	NA	3.1e-10	69033	-
rs13389219	chr2:164672366	C	T	Arm fat mass left	UKBB	Neale-B_UKBB_EUR_2017	-0.01589	6.803e-11	331164	IVNT
rs13389219	chr2:164672366	C	T	Arm fat mass right	UKBB	Neale-B_UKBB_EUR_2017	-0.01665	7.932e-12	331226	IVNT
rs13389219	chr2:164672366	C	T	Arm fat percentage left	UKBB	Neale-B_UKBB_EUR_2017	-0.01723	5.231e-20	331198	IVNT
rs13389219	chr2:164672366	C	T	Arm fat percentage right	UKBB	Neale-B_UKBB_EUR_2017	-0.01713	1.214e-19	331249	IVNT
rs13389219	chr2:164672366	C	T	Body fat percentage	26833246	Lu-Y_BFP_Mixed_2016	-0.0233	9.086e-07	99298	IVNT
rs13389219	chr2:164672366	C	T	Body fat percentage	UKBB	Neale-B_UKBB_EUR_2017	-0.01944	1.893e-24	331117	IVNT
rs13389219	chr2:164672366	C	T	Body mass index	29273807	GIANT_BMI_EUR_2018	-0.013	8.2e-08	449889	IVNT
rs13389219	chr2:164672366	C	T	Body mass index	25673413	GIANT_BMI_Mixed_2015	-0.0135	6.88e-06	338899	IVNT
rs13389219	chr2:164672366	C	T	Body mass index	29273807	GIANT_BMI_Mixed_2018	-0.014	2.6e-10	526508	IVNT
rs13389219	chr2:164672366	C	T	Body mass index	UKBB	Neale-B_UKBB_EUR_2017	-0.01165	2.165e-06	336107	IVNT
rs13389219	chr2:164672366	C	T	Diabetes diagnosed by doctor	UKBB	Neale-B_UKBB_EUR_2017	0.003392	1.945e-10	336473	risk diff
rs13389219	chr2:164672366	C	T	Hemoglobin concentration	27863252	Astle-W_Blood-Cell-Traits_EUR_2016	0.01864	2.642e-07	173480	IVNT
rs13389219	chr2:164672366	C	T	High light scatter percentage of red cells	27863252	Astle-W_Blood-Cell-Traits_EUR_2016	0.02284	4.43e-10	173480	IVNT
rs13389219	chr2:164672366	C	T	High light scatter reticulocyte count	27863252	Astle-W_Blood-Cell-Traits_EUR_2016	0.02486	1.113e-11	173480	IVNT
rs13389219	chr2:164672366	C	T	High light scatter reticulocyte count	27863252	NHGRI-EBI_GWAS_Catalog	-0.02486	1e-11	-	unit decrease
rs13389219	chr2:164672366	C	T	Hip circumference	25673412	GIANT_Hip_EUR_2015	-0.02	6.3e-08	212748	IVNT
rs13389219	chr2:164672366	C	T	Hip circumference	25673412	GIANT_Hip_Mixed_2015	-0.021	3.1e-09	227130	IVNT
rs13389219	chr2:164672366	C	T	Hip circumference	UKBB	Neale-B_UKBB_EUR_2017	-0.02631	1.126e-26	336601	IVNT
rs13389219	chr2:164672366	C	T	Hip circumference adjusted for BMI	25673412	GIANT_HipadjBMI_Mixed_2015	-0.023	2.6e-10	224776	IVNT
rs13389219	chr2:164672366	C	T	Hip circumference in females	25673412	GIANT_Hip-F_Mixed_2015	-0.024	2.2e-07	124946	IVNT
rs13389219	chr2:164672366	C	T	Illnesses of mother: diabetes	UKBB	Neale-B_UKBB_EUR_2017	0.003501	2.584e-06	309953	risk diff
rs13389219	chr2:164672366	C	T	Illnesses of siblings: diabetes	UKBB	Neale-B_UKBB_EUR_2017	0.003718	1.272e-06	261075	risk diff
rs13389219	chr2:164672366	C	T	Impedance of arm left	UKBB	Neale-B_UKBB_EUR_2017	-0.01425	4.57e-16	331292	IVNT
rs13389219	chr2:164672366	C	T	Impedance of arm right	UKBB	Neale-B_UKBB_EUR_2017	-0.01387	2.096e-15	331279	IVNT
rs13389219	chr2:164672366	C	T	Impedance of whole body	UKBB	Neale-B_UKBB_EUR_2017	-0.01195	2.801e-10	331284	IVNT
rs13389219	chr2:164672366	C	T	Leg fat mass left	UKBB	Neale-B_UKBB_EUR_2017	-0.01336	1.022e-11	331275	IVNT
rs13389219	chr2:164672366	C	T	Leg fat mass right	UKBB	Neale-B_UKBB_EUR_2017	-0.01409	1.327e-12	331293	IVNT
rs13389219	chr2:164672366	C	T	Leg fat percentage left	UKBB	Neale-B_UKBB_EUR_2017	-0.01199	1.217e-14	331278	IVNT
rs13389219	chr2:164672366	C	T	Leg fat percentage right	UKBB	Neale-B_UKBB_EUR_2017	-0.01303	1.221e-16	331296	IVNT
rs13389219	chr2:164672366	C	T	Mean corpuscular hemoglobin concentration	27863252	Astle-W_Blood-Cell-Traits_EUR_2016	0.01563	9.855e-06	173480	IVNT
rs13389219	chr2:164672366	C	T	Reticulocyte count	27863252	Astle-W_Blood-Cell-Traits_EUR_2016	0.02749	6.503e-14	173480	IVNT
rs13389219	chr2:164672366	C	T	Reticulocyte fraction of red cells	27863252	Astle-W_Blood-Cell-Traits_EUR_2016	0.02487	1.145e-11	173480	IVNT
rs13389219	chr2:164672366	C	T	Self-reported diabetes	UKBB	Neale-B_UKBB_EUR_2017	0.002437	4.584e-07	337159	risk diff
rs13389219	chr2:164672366	C	T	Treatment with metformin	UKBB	Neale-B_UKBB_EUR_2017	0.002036	1.521e-07	337159	risk diff
rs13389219	chr2:164672366	C	T	Trunk fat mass	UKBB	Neale-B_UKBB_EUR_2017	-0.02185	2.438e-18	331093	IVNT
rs13389219	chr2:164672366	C	T	Trunk fat percentage	UKBB	Neale-B_UKBB_EUR_2017	-0.0247	2.957e-27	331113	IVNT
rs13389219	chr2:164672366	C	T	Type 2 diabetes	21874001	GRASP	NA	3.6e-06	20019	-
rs13389219	chr2:164672366	C	T	Type 2 diabetes	22885922	GRASP	NA	1.1e-10	69033	-
rs13389219	chr2:164672366	C	T	Type 2 diabetes	22885922	NHGRI-EBI_GWAS_Catalog	0.06766	1e-08	-	log OR
rs13389219	chr2:164672366	C	T	Type II diabetes	26551672	DIAGRAM_T2D-METABO_EUR_2015	0.09622	1.2e-13	84780	log OR
rs13389219	chr2:164672366	C	T	Type II diabetes	24509480	DIAGRAM_T2D_Mixed_2014	0.07696	7.9e-07	110452	log OR
rs13389219	chr2:164672366	C	T	Waist circumference adjusted for smoking in females	28443625	GIANT_WHR-adjusted-Smoking-F_Mixed_2017	0.0512	8.576e-28	102729	IVNT
rs13389219	chr2:164672366	C	T	Waist circumference adjusted for smoking in females	28443625	GIANT_Waist-adjusted-Smoking-F_Mixed_2017	0.0351	1.747e-14	112214	IVNT
rs13389219	chr2:164672366	C	T	Waist circumference in female non-smokers	28443625	GIANT_Waist-Non-smokers-F_Mixed_2017	0.0358	2.79e-12	93049	IVNT
rs13389219	chr2:164672366	C	T	Waist hip ratio	20935629	GIANT_WHR_EUR_2010	NA	4.99e-10	77155	IVNT
rs13389219	chr2:164672366	C	T	Waist hip ratio	23754948	GIANT_WHR_EUR_2013	0.02459	3.448e-06	77301	IVNT
rs13389219	chr2:164672366	C	T	Waist hip ratio	25673412	GIANT_WHR_EUR_2015	0.02	2.5e-09	211910	IVNT
rs13389219	chr2:164672366	C	T	Waist hip ratio	25673412	GIANT_WHR_Mixed_2015	0.02	1.5e-09	226300	IVNT
rs13389219	chr2:164672366	C	T	Waist hip ratio	20935629	GRASP	NA	4.99e-10	77167	-
rs13389219	chr2:164672366	C	T	Waist hip ratio	23563607	NHGRI-EBI_GWAS_Catalog	NA	3e-08	-	-
rs13389219	chr2:164672366	C	T	Waist hip ratio adjusted for BMI	25673412	GIANT_WHRadjBMI_Mixed_2015	0.028	1.8e-16	223765	IVNT
rs13389219	chr2:164672366	C	T	Waist hip ratio adjusted for BMI in females greater than 50 years of age	26426971	GIANT_WHRadjBMI-F-GT-50_EUR_2015	0.049	1.1e-17	71906	IVNT
rs13389219	chr2:164672366	C	T	Waist hip ratio adjusted for BMI in females less than or equal to 50 years of age	26426971	GIANT_WHRadjBMI-F-LE-50_EUR_2015	0.058	4.5e-16	44402	IVNT
rs13389219	chr2:164672366	C	T	Waist hip ratio adjusted for physical activity	28448500	GIANT_WHR-adjusted-PA_EUR_2017	0.0285	8.48e-12	140089	IVNT
rs13389219	chr2:164672366	C	T	Waist hip ratio adjusted for physical activity	28448500	GIANT_WHR-adjusted-PA_Mixed_2017	0.0287	4.57e-13	158658	IVNT
rs13389219	chr2:164672366	C	T	Waist hip ratio adjusted for physical activity in females	28448500	GIANT_WHR-adjusted-PA-F_Mixed_2017	0.0537	1.35e-25	89442	IVNT
rs13389219	chr2:164672366	C	T	Waist hip ratio adjusted for smoking	28443625	GIANT_WHR-adjusted-Smoking_EUR_2017	0.0292	1.106e-14	160258	IVNT
rs13389219	chr2:164672366	C	T	Waist hip ratio adjusted for smoking	28443625	GIANT_WHR-adjusted-Smoking_Mixed_2017	0.0289	1.137e-15	180944	IVNT
rs13389219	chr2:164672366	C	T	Waist hip ratio in female non-smokers	28443625	GIANT_WHR-Non-smokers-F_Mixed_2017	0.0202	3.565e-09	83606	IVNT
rs13389219	chr2:164672366	C	T	Waist hip ratio in females	23754948	GIANT_WHR-F_EUR_2013	0.044	1.09e-09	42726	IVNT
rs13389219	chr2:164672366	C	T	Waist hip ratio in females	25673412	GIANT_WHR-F_Mixed_2015	0.045	8.9e-24	124424	IVNT
rs13389219	chr2:164672366	C	T	Waist hip ratio in physically active females	28448500	GIANT_WHR-Active-F_Mixed_2017	0.0516	2.26e-19	69213	IVNT
rs13389219	chr2:164672366	C	T	Waist hip ratio in physically active indivdiuals	28448500	GIANT_WHR-Active_EUR_2017	0.029	1.01e-09	108338	IVNT
rs13389219	chr2:164672366	C	T	Waist hip ratio in physically active indivdiuals	28448500	GIANT_WHR-Active_Mixed_2017	0.0291	9.97e-11	119177	IVNT
rs13389219	chr2:164672366	C	T	Waist hip ratio tails	23563607	GIANT_WHR-Tails_EUR_2013	0.13	2.7e-06	9880	log OR
rs13389219	chr2:164672366	C	T	Waist hip ratio tails upper and lower 5th percentiles	23563607	GRASP	NA	3.24e-08	16068	-
rs13389219	chr2:164672366	C	T	Weight	UKBB	Neale-B_UKBB_EUR_2017	-0.01076	7.177e-07	336227	IVNT
rs13389219	chr2:164672366	C	T	Whole body fat mass	UKBB	Neale-B_UKBB_EUR_2017	-0.01906	3.831e-15	330762	IVNT
rs2943646	chr2:226234818	A	G	HDL cholesterol	20686565	GRASP	NA	4.317e-09	100184	-
rs2943646	chr2:226234818	A	G	High density lipoprotein	24097068	GLGC_HDL_EUR_2013	0.032	2.924e-17	183986	IVNT
rs2943646	chr2:226234818	A	G	High density lipoprotein	20686565	GLGC_HDL_Mixed_2010	0.0306	4.317e-09	99900	Z-score
rs2943646	chr2:226234818	A	G	Self-reported high cholesterol	UKBB	Neale-B_UKBB_EUR_2017	-0.004858	5.428e-09	337159	risk diff
rs2943646	chr2:226234818	A	G	Treatment with simvastatin	UKBB	Neale-B_UKBB_EUR_2017	-0.003749	3.268e-06	337159	risk diff
rs2943646	chr2:226234818	A	G	Triglycerides	24097068	GLGC_TG_EUR_2013	-0.0278	6.225e-15	174647	IVNT
rs2943646	chr2:226234818	A	G	Triglycerides	20686565	GLGC_TG_Mixed_2010	-0.0262	2.881e-08	96598	Z-score
rs2943646	chr2:226234818	A	G	Triglycerides	20686565	GRASP	NA	2.881e-08	100184	-
rs2943646	chr2:226234818	A	G	Adiponectin levels	22479202	GRASP	NA	1.1e-06	29374	-
rs2943646	chr2:226234818	A	G	Arm fat percentage left	UKBB	Neale-B_UKBB_EUR_2017	0.0152	2.71e-15	331198	IVNT
rs2943646	chr2:226234818	A	G	Arm fat percentage right	UKBB	Neale-B_UKBB_EUR_2017	0.01541	1.545e-15	331249	IVNT
rs2943646	chr2:226234818	A	G	Arm fat-free mass left	UKBB	Neale-B_UKBB_EUR_2017	-0.009751	1.577e-09	331159	IVNT
rs2943646	chr2:226234818	A	G	Arm fat-free mass right	UKBB	Neale-B_UKBB_EUR_2017	-0.01031	7.356e-11	331221	IVNT
rs2943646	chr2:226234818	A	G	Arm predicted mass left	UKBB	Neale-B_UKBB_EUR_2017	-0.009501	3.558e-09	331146	IVNT
rs2943646	chr2:226234818	A	G	Arm predicted mass right	UKBB	Neale-B_UKBB_EUR_2017	-0.01049	2.902e-11	331216	IVNT
rs2943646	chr2:226234818	A	G	Body fat percentage	26833246	Lu-Y_BFP_Mixed_2016	0.0329	3.616e-12	100650	IVNT
rs2943646	chr2:226234818	A	G	Body fat percentage	UKBB	Neale-B_UKBB_EUR_2017	0.01534	3.408e-15	331117	IVNT
rs2943646	chr2:226234818	A	G	Body mass index	25673413	GIANT_BMI_EUR_2015	0.0141	6.741e-06	321946	IVNT
rs2943646	chr2:226234818	A	G	Body mass index	25673413	GIANT_BMI_Mixed_2015	0.0146	1.153e-06	339017	IVNT
rs2943646	chr2:226234818	A	G	Body mass index adjusted for smoking	28443625	GIANT_BMI-adjusted-Smoking_Mixed_2017	0.0147	6.728e-06	232514	IVNT
rs2943646	chr2:226234818	A	G	Body mass index adjusted for smoking in males	28443625	GIANT_BMI-adjusted-Smoking-M_Mixed_2017	0.0261	7.19e-08	99081	IVNT
rs2943646	chr2:226234818	A	G	Body mass index in male non-smokers	28443625	GIANT_BMI-Non-smokers-M_Mixed_2017	0.0284	3.48e-07	75183	IVNT
rs2943646	chr2:226234818	A	G	Body mass index in males	25673413	GIANT_BMI-M_Mixed_2015	0.0237	1.311e-08	152795	IVNT
rs2943646	chr2:226234818	A	G	Body mass index in males greater than 50 years of age	26426971	GIANT_BMI-M-GT-50_EUR_2015	0.03	3.3e-09	90732	IVNT
rs2943646	chr2:226234818	A	G	Body mass index in non-smokers	28443625	GIANT_BMI-Non-smokers_Mixed_2017	0.0184	1.215e-06	183626	IVNT
rs2943646	chr2:226234818	A	G	Coronary artery disease	29212778	van-der-Harst-P_CAD_Mixed_2018	-0.0282	1.39e-07	547261	log OR
rs2943646	chr2:226234818	A	G	Diabetes diagnosed by doctor	UKBB	Neale-B_UKBB_EUR_2017	-0.003509	1.18e-10	336473	risk diff
rs2943646	chr2:226234818	A	G	Hip circumference	25673412	GIANT_Hip_EUR_2015	0.017	2e-06	212838	IVNT
rs2943646	chr2:226234818	A	G	Hip circumference	25673412	GIANT_Hip_Mixed_2015	0.018	7e-07	225480	IVNT
rs2943646	chr2:226234818	A	G	Hip circumference in males	25673412	GIANT_Hip-M_Mixed_2015	0.027	7e-08	100294	IVNT
rs2943646	chr2:226234818	A	G	Illnesses of father: diabetes	UKBB	Neale-B_UKBB_EUR_2017	-0.003504	9.437e-06	293407	risk diff
rs2943646	chr2:226234818	A	G	Illnesses of mother: diabetes	UKBB	Neale-B_UKBB_EUR_2017	-0.004323	1.324e-08	309953	risk diff
rs2943646	chr2:226234818	A	G	Impedance of arm left	UKBB	Neale-B_UKBB_EUR_2017	0.02347	4.194e-39	331292	IVNT
rs2943646	chr2:226234818	A	G	Impedance of arm right	UKBB	Neale-B_UKBB_EUR_2017	0.02477	1.025e-43	331279	IVNT
rs2943646	chr2:226234818	A	G	Impedance of leg left	UKBB	Neale-B_UKBB_EUR_2017	0.01088	2.637e-06	331296	IVNT
rs2943646	chr2:226234818	A	G	Impedance of leg right	UKBB	Neale-B_UKBB_EUR_2017	0.01156	4.906e-07	331301	IVNT
rs2943646	chr2:226234818	A	G	Impedance of whole body	UKBB	Neale-B_UKBB_EUR_2017	0.01988	1.054e-24	331284	IVNT
rs2943646	chr2:226234818	A	G	Insulin sensitivity index adjusted for BMI	27416945	MAGIC_ISI-adjusted-BMI_EUR_2016	0.065	2.984e-10	16753	-
rs2943646	chr2:226234818	A	G	Insulin sensitivity index adjusted for BMI interaction	27416945	MAGIC_ISI-JMA_EUR_2016	-0.14	1.233e-09	16753	-
rs2943646	chr2:226234818	A	G	Leg fat percentage right	UKBB	Neale-B_UKBB_EUR_2017	0.0077	1.707e-06	331296	IVNT
rs2943646	chr2:226234818	A	G	log Adiponectin	22479202	ADIPOGen_Adiponectin_EUR_2012	0.02124	4.52e-06	29320	ug/ml
rs2943646	chr2:226234818	A	G	log Fasting insulin	22885924	MAGIC_FI-METABO_EUR_2012	-0.013	1.19e-07	108557	pmol/l
rs2943646	chr2:226234818	A	G	log Fasting insulin adjusted for BMI	22885924	MAGIC_FIadjBMI_EUR_2012	-0.019	2.91e-19	108557	pmol/l
rs2943646	chr2:226234818	A	G	Medication for cholesterol, blood pressure or diabetes: blood pressure medication	UKBB	Neale-B_UKBB_EUR_2017	-0.01054	9.764e-11	154702	risk diff
rs2943646	chr2:226234818	A	G	Medication for cholesterol, blood pressure or diabetes: cholesterol lowering medication	UKBB	Neale-B_UKBB_EUR_2017	-0.00783	8.399e-07	154702	risk diff
rs2943646	chr2:226234818	A	G	Medication for cholesterol, blood pressure or diabetes: none of the above	UKBB	Neale-B_UKBB_EUR_2017	0.01121	2.825e-10	154702	risk diff
rs2943646	chr2:226234818	A	G	Reticulocyte count	27863252	Astle-W_Blood-Cell-Traits_EUR_2016	-0.01757	2.559e-06	173480	IVNT
rs2943646	chr2:226234818	A	G	Self-reported diabetes	UKBB	Neale-B_UKBB_EUR_2017	-0.003214	7.628e-11	337159	risk diff
rs2943646	chr2:226234818	A	G	Self-reported hypertension	UKBB	Neale-B_UKBB_EUR_2017	-0.005501	7.992e-07	337159	risk diff
rs2943646	chr2:226234818	A	G	Treatment with metformin	UKBB	Neale-B_UKBB_EUR_2017	-0.002226	1.984e-08	337159	risk diff
rs2943646	chr2:226234818	A	G	Trunk fat mass	UKBB	Neale-B_UKBB_EUR_2017	0.01516	3.135e-09	331093	IVNT
rs2943646	chr2:226234818	A	G	Trunk fat percentage	UKBB	Neale-B_UKBB_EUR_2017	0.01978	2.415e-17	331113	IVNT
rs2943646	chr2:226234818	A	G	Trunk fat-free mass	UKBB	Neale-B_UKBB_EUR_2017	-0.01027	1.366e-10	331030	IVNT
rs2943646	chr2:226234818	A	G	Trunk predicted mass	UKBB	Neale-B_UKBB_EUR_2017	-0.01013	2.113e-10	330995	IVNT
rs2943646	chr2:226234818	A	G	Type II diabetes	26551672	DIAGRAM_T2D-METABO_EUR_2015	-0.1035	2.9e-15	84780	log OR
rs2943646	chr2:226234818	A	G	Type II diabetes	22885922	DIAGRAM_T2D_EUR_2012	-0.07696	7.7e-06	69033	log OR
rs2943646	chr2:226234818	A	G	Type II diabetes	28566273	DIAGRAM_T2D_EUR_2017	-0.069	6.1e-08	159208	log OR
rs2943646	chr2:226234818	A	G	Type II diabetes	24509480	DIAGRAM_T2D_Mixed_2014	-0.08618	7.6e-10	110452	log OR
rs2943646	chr2:226234818	A	G	Type II diabetes adjusted for BMI	28566273	DIAGRAM_T2D-adjusted-BMI_EUR_2017	-0.089	2.2e-09	159208	log OR
rs2943646	chr2:226234818	A	G	Vascular or heart problems diagnosed by doctor: high blood pressure	UKBB	Neale-B_UKBB_EUR_2017	-0.005383	1.901e-06	336683	risk diff
rs2943646	chr2:226234818	A	G	Vascular or heart problems diagnosed by doctor: none of the above	UKBB	Neale-B_UKBB_EUR_2017	0.005692	9.365e-07	336683	risk diff
rs2943646	chr2:226234818	A	G	Waist circumeference adjusted for physical activity in males	28448500	GIANT_Waist-adjusted-PA-M_Mixed_2017	0.0266	1.2e-06	77917	IVNT
rs2943646	chr2:226234818	A	G	Waist circumeference in physically active males	28448500	GIANT_Waist-Active-M_Mixed_2017	0.0364	7.36e-09	56753	IVNT
rs2943646	chr2:226234818	A	G	Waist circumference in males	25673412	GIANT_WC-M_Mixed_2015	0.033	5.8e-12	109912	IVNT
rs2943646	chr2:226234818	A	G	Waist circumference in physically active females	28448500	GIANT_Waist-Active-F_Mixed_2017	0.0298	1.25e-06	61207	IVNT
rs2943646	chr2:226234818	A	G	Waist hip ratio in males	25673412	GIANT_WHR-M_Mixed_2015	0.026	6e-08	99899	IVNT
rs2943646	chr2:226234818	A	G	Whole body fat mass	UKBB	Neale-B_UKBB_EUR_2017	0.01228	7.244e-07	330762	IVNT
rs2943646	chr2:226234818	A	G	Whole body fat-free mass	UKBB	Neale-B_UKBB_EUR_2017	-0.007563	2.511e-06	331291	IVNT
rs2943646	chr2:226234818	A	G	Whole body water mass	UKBB	Neale-B_UKBB_EUR_2017	-0.007808	1.219e-06	331315	IVNT
rs1260326	chr2:27508073	C	T	Alcohol consumption	28937693	NHGRI-EBI_GWAS_Catalog	-0.028	1e-21	-	unit decrease
rs1260326	chr2:27508073	C	T	Alcohol consumption in current drinkers	28937693	NHGRI-EBI_GWAS_Catalog	0.03	7e-24	-	unit decrease
rs1260326	chr2:27508073	C	T	Alcohol intake frequency	UKBB	Neale-B_UKBB_EUR_2017	-0.048	7.599e-40	336965	-
rs1260326	chr2:27508073	C	T	Alcohol intake versus 10 years previously	UKBB	Neale-B_UKBB_EUR_2017	-0.01242	4.747e-11	313248	-
rs1260326	chr2:27508073	C	T	APOA1 apolipoprotein AI	19802338	GRASP	NA	9.9e-07	6382	-
rs1260326	chr2:27508073	C	T	APOA1 assay lipoprotein fraction concentration	19936222	GRASP	NA	2.87e-11	17296	-
rs1260326	chr2:27508073	C	T	APOA1 assay lipoprotein fraction concentration in fasting sample	19936222	GRASP	NA	3.4e-09	17296	-
rs1260326	chr2:27508073	C	T	APOB apolipoprotein B	19802338	GRASP	NA	1.6e-06	6382	-
rs1260326	chr2:27508073	C	T	APOC3 apolipoprotein C III	19060906	GRASP	NA	8.7e-12	19840	-
rs1260326	chr2:27508073	C	T	Cholesterol	20686565	dbGaP	NA	7e-27	-	-
rs1260326	chr2:27508073	C	T	Cholesterol total	20686565	NHGRI-EBI_GWAS_Catalog	-1.91	7e-27	-	mg/dL increase
rs1260326	chr2:27508073	C	T	Cholesterol total	24097068	NHGRI-EBI_GWAS_Catalog	-0.051	3e-42	-	unit increase
rs1260326	chr2:27508073	C	T	Cholesterol total	25961943	NHGRI-EBI_GWAS_Catalog	-0.045	3e-13	-	SD increase
rs1260326	chr2:27508073	C	T	Gout	25646370	NHGRI-EBI_GWAS_Catalog	NA	2e-12	-	-
rs1260326	chr2:27508073	C	T	Gout	27899376	NHGRI-EBI_GWAS_Catalog	-0.27	7e-11	-	log OR
rs1260326	chr2:27508073	C	T	HDL cholesterol mean size lipoprotein fraction concentration	19936222	GRASP	NA	7.2e-10	17296	-
rs1260326	chr2:27508073	C	T	HDL cholesterol small lipoprotein fraction concentration	19936222	GRASP	NA	8.39e-21	17296	-
rs1260326	chr2:27508073	C	T	HDL cholesterol total lipoprotein fraction concentration	19936222	GRASP	NA	6.3e-36	17296	-
rs1260326	chr2:27508073	C	T	HDL cholesterol total lipoprotein fraction concentration in fasting sample	19936222	GRASP	NA	8e-28	17296	-
rs1260326	chr2:27508073	C	T	Hypertriglyceridemia	20657596	GRASP	NA	6.5e-09	1660	-
rs1260326	chr2:27508073	C	T	Hypertriglyceridemia	23505323	GRASP	NA	2.2e-13	2240	-
rs1260326	chr2:27508073	C	T	Hypertriglyceridemia	20657596	NHGRI-EBI_GWAS_Catalog	-0.5596	7e-09	-	log OR
rs1260326	chr2:27508073	C	T	Hypertriglyceridemia	23505323	NHGRI-EBI_GWAS_Catalog	NA	2e-13	-	-
rs1260326	chr2:27508073	C	T	Hypertriglyceridemia	20657596	dbGaP	NA	7e-09	-	-
rs1260326	chr2:27508073	C	T	Inflammatory bowel disease	26192919	NHGRI-EBI_GWAS_Catalog	-0.07711	1e-14	-	log OR
rs1260326	chr2:27508073	C	T	Inflammatory bowel disease	28067908	NHGRI-EBI_GWAS_Catalog	NA	1e-07	-	log OR
rs1260326	chr2:27508073	C	T	Lipid metabolism phenotypes	19936222	NHGRI-EBI_GWAS_Catalog	NA	3e-29	-	-
rs1260326	chr2:27508073	C	T	Lipid metabolism phenotypes	19936222	NHGRI-EBI_GWAS_Catalog	NA	4e-24	-	-
rs1260326	chr2:27508073	C	T	Lipid metabolism phenotypes	19936222	NHGRI-EBI_GWAS_Catalog	NA	3e-28	-	-
rs1260326	chr2:27508073	C	T	Lipid metabolism phenotypes	19936222	NHGRI-EBI_GWAS_Catalog	NA	4e-32	-	-
rs1260326	chr2:27508073	C	T	Lipid metabolism phenotypes	19936222	NHGRI-EBI_GWAS_Catalog	NA	3e-35	-	-
rs1260326	chr2:27508073	C	T	Lipid metabolism phenotypes	19936222	NHGRI-EBI_GWAS_Catalog	NA	1e-37	-	-
rs1260326	chr2:27508073	C	T	Lipid traits	24386095	NHGRI-EBI_GWAS_Catalog	-0.07	3e-07	-	mmol/L increase
rs1260326	chr2:27508073	C	T	Low density lipoprotein	24097068	GLGC_LDL_EUR_2013	-0.0206	1.509e-07	172995	IVNT
rs1260326	chr2:27508073	C	T	Palmitic acid 16:0	23362303	CHARGE_Palmitic-acid_EUR_2013	-0.1206	7.534e-06	8961	%
rs1260326	chr2:27508073	C	T	Palmitoleic acid 16:1n7	23362303	CHARGE_Palmitoleic-acid_EUR_2013	-0.0195	3.747e-09	8961	%
rs1260326	chr2:27508073	C	T	Relative age of first facial hair	UKBB	Neale-B_UKBB_EUR_2017	-0.008943	3.412e-08	151113	-
rs1260326	chr2:27508073	C	T	Renal overload gout	27899376	NHGRI-EBI_GWAS_Catalog	-0.3001	5e-09	-	log OR
rs1260326	chr2:27508073	C	T	Self-reported high cholesterol	UKBB	Neale-B_UKBB_EUR_2017	-0.01023	3.174e-36	337159	risk diff
rs1260326	chr2:27508073	C	T	Serum urate	20884846	GRASP	NA	5.9e-17	28283	-
rs1260326	chr2:27508073	C	T	Serum urate	21768215	GRASP	NA	7.66e-14	8651	-
rs1260326	chr2:27508073	C	T	Serum urate	23263486	GRASP	NA	1.25e-44	69374	-
rs1260326	chr2:27508073	C	T	Serum urate	23263486	GUGC_Urate_EUR_2012	-0.077	1.309e-40	110195	mg/dl
rs1260326	chr2:27508073	C	T	Total cholesterol	24097068	GLGC_TC_EUR_2013	-0.0512	3.079e-42	187251	IVNT
rs1260326	chr2:27508073	C	T	Total cholesterol	20686565	GLGC_TC_Mixed_2010	-0.0551	7.306e-27	100184	Z-score
rs1260326	chr2:27508073	C	T	Total cholesterol	20339536	GRASP	NA	4.986e-15	3928	-
rs1260326	chr2:27508073	C	T	Total cholesterol	20686565	GRASP	NA	4.4e-28	100184	-
rs1260326	chr2:27508073	C	T	Total cholesterol	23063622	GRASP	NA	2.33e-19	66240	-
rs1260326	chr2:27508073	C	T	Treatment with allopurinol	UKBB	Neale-B_UKBB_EUR_2017	-0.002605	3.236e-23	337159	risk diff
rs1260326	chr2:27508073	C	T	Treatment with atorvastatin	UKBB	Neale-B_UKBB_EUR_2017	-0.00323	3.15e-14	337159	risk diff
rs1260326	chr2:27508073	C	T	Treatment with cholesterol lowering medication	UKBB	Neale-B_UKBB_EUR_2017	-0.008473	7.056e-14	180203	risk diff
rs1260326	chr2:27508073	C	T	Treatment with lipitor 10mg tablet	UKBB	Neale-B_UKBB_EUR_2017	-0.0009393	6.168e-06	337159	risk diff
rs1260326	chr2:27508073	C	T	Treatment with simvastatin	UKBB	Neale-B_UKBB_EUR_2017	-0.004792	1.173e-09	337159	risk diff
rs1260326	chr2:27508073	C	T	Triglyceride levels	28334899	NHGRI-EBI_GWAS_Catalog	-0.115	4e-253	-	unit increase
rs1260326	chr2:27508073	C	T	Triglycerides	24097068	GLGC_TG_EUR_2013	-0.1148	2.29e-239	177765	IVNT
rs1260326	chr2:27508073	C	T	Triglycerides	20686565	GLGC_TG_Mixed_2010	-0.1159	5.68e-133	96598	Z-score
rs1260326	chr2:27508073	C	T	Triglycerides	18193043	GRASP	NA	5.6e-22	8656	-
rs1260326	chr2:27508073	C	T	Triglycerides	18454146	GRASP	NA	3.9e-08	2684	-
rs1260326	chr2:27508073	C	T	Triglycerides	19060906	GRASP	NA	1.66e-33	19840	-
rs1260326	chr2:27508073	C	T	Triglycerides	19060911	GRASP	NA	5.17e-17	22562	-
rs1260326	chr2:27508073	C	T	Triglycerides	19913121	GRASP	NA	1.83e-07	5059	-
rs1260326	chr2:27508073	C	T	Triglycerides	20139978	GRASP	NA	1.11e-11	14700	-
rs1260326	chr2:27508073	C	T	Triglycerides	20686565	GRASP	NA	1.3e-139	100184	-
rs1260326	chr2:27508073	C	T	Triglycerides	21943158	GRASP	NA	2e-08	11683	-
rs1260326	chr2:27508073	C	T	Triglycerides	22629316	GRASP	NA	6.79e-35	44957	-
rs1260326	chr2:27508073	C	T	Triglycerides	23063622	GRASP	NA	4.05e-88	66240	-
rs1260326	chr2:27508073	C	T	Triglycerides	23236364	GRASP	NA	1.34e-08	9813	-
rs1260326	chr2:27508073	C	T	Triglycerides	23505323	GRASP	NA	1.1e-13	2240	-
rs1260326	chr2:27508073	C	T	Triglycerides	19060906	NHGRI-EBI_GWAS_Catalog	-0.12	2e-31	-	SD increase
rs1260326	chr2:27508073	C	T	Triglycerides	20139978	NHGRI-EBI_GWAS_Catalog	0.101	1e-11	-	unit decrease
rs1260326	chr2:27508073	C	T	Triglycerides	20686565	NHGRI-EBI_GWAS_Catalog	-8.76	6e-133	-	mg/dL increase
rs1260326	chr2:27508073	C	T	Triglycerides	24097068	NHGRI-EBI_GWAS_Catalog	-0.115	2e-239	-	mg/dL increase
rs1260326	chr2:27508073	C	T	Triglycerides	25961943	NHGRI-EBI_GWAS_Catalog	-0.123	5e-88	-	SD increase
rs1260326	chr2:27508073	C	T	Triglycerides	28887542	Prins-B_TG_EUR_2017	-0.08	1.215e-07	9961	IVNT
rs1260326	chr2:27508073	C	T	Triglycerides	28334899	Spracklen-CN_Triglycerides_EAS_2017	-0.1079	9.59e-22	17329	IVNT
rs1260326	chr2:27508073	C	T	Triglycerides	18454146	dbGaP	NA	4e-08	-	-
rs1260326	chr2:27508073	C	T	Triglycerides	19060906	dbGaP	NA	2e-31	-	-
rs1260326	chr2:27508073	C	T	Triglycerides	19060910	dbGaP	NA	3.561e-10	-	-
rs1260326	chr2:27508073	C	T	Triglycerides	19060910	dbGaP	NA	4e-10	-	-
rs1260326	chr2:27508073	C	T	Triglycerides	20686565	dbGaP	NA	6e-133	-	-
rs1260326	chr2:27508073	C	T	Triglycerides	21943158	dbGaP	NA	2e-08	-	-
rs1260326	chr2:27508073	C	T	Triglycerides by NMR lipoprotein fraction	19936222	GRASP	NA	2.9e-35	17296	-
rs1260326	chr2:27508073	C	T	Triglycerides by NMR lipoprotein fraction in fasting sample	19936222	GRASP	NA	3.48e-29	17296	-
rs1260326	chr2:27508073	C	T	Triglycerides change with statins	20339536	GRASP	NA	5e-15	3928	-
rs1260326	chr2:27508073	C	T	Triglycerides females	22629316	GRASP	NA	1.75e-20	44957	-
rs1260326	chr2:27508073	C	T	Triglycerides in females	23063622	GRASP	NA	3.9e-38	66240	-
rs1260326	chr2:27508073	C	T	Triglycerides in males	23063622	GRASP	NA	1.17e-42	66240	-
rs1260326	chr2:27508073	C	T	Triglycerides lipoprotein fraction	19936222	GRASP	NA	1e-37	17296	-
rs1260326	chr2:27508073	C	T	Triglycerides lipoprotein fraction in fasting sample	19936222	GRASP	NA	4.45e-32	17296	-
rs1260326	chr2:27508073	C	T	Triglycerides ln	19802338	GRASP	NA	1.3e-16	6382	-
rs1260326	chr2:27508073	C	T	Triglycerides ln	23063622	GRASP	NA	5.08e-98	66240	-
rs1260326	chr2:27508073	C	T	Triglycerides log mmoll	21862451	GRASP	NA	4.5e-07	6879	-
rs1260326	chr2:27508073	C	T	Triglycerides males	22629316	GRASP	NA	1.27e-18	44957	-
rs1260326	chr2:27508073	C	T	Triglycerides mmoll	19060910	GRASP	NA	5.18e-11	4763	-
rs1260326	chr2:27508073	C	T	Urate levels	23263486	NHGRI-EBI_GWAS_Catalog	-0.074	1e-44	-	mg/dl increase
rs1260326	chr2:27508073	C	T	Urate levels in overweight individuals	25811787	NHGRI-EBI_GWAS_Catalog	0.055	8e-07	-	kg/m2 decrease
rs1260326	chr2:27508073	C	T	Urate levels in overweight individuals	25811787	NHGRI-EBI_GWAS_Catalog	0.065	6e-06	-	kg/m2 decrease
rs1260326	chr2:27508073	C	T	Uric acid	19503597	GRASP	NA	1.82e-09	28141	-
rs1260326	chr2:27508073	C	T	VLDL cholesterol large lipoprotein fraction concentration	19936222	GRASP	NA	2.79e-28	17296	-
rs1260326	chr2:27508073	C	T	VLDL cholesterol large lipoprotein fraction concentration in fasting sample	19936222	GRASP	NA	3.6e-24	17296	-
rs1260326	chr2:27508073	C	T	VLDL cholesterol mean size lipoprotein fraction concentration	19936222	GRASP	NA	7.6e-16	17296	-
rs1260326	chr2:27508073	C	T	VLDL cholesterol mean size lipoprotein fraction concentration in fasting sample	19936222	GRASP	NA	6.2e-14	17296	-
rs1260326	chr2:27508073	C	T	VLDL cholesterol medium lipoprotein fraction concentration	19936222	GRASP	NA	3.67e-17	17296	-
rs1260326	chr2:27508073	C	T	VLDL cholesterol medium lipoprotein fraction concentration in fasting sample	19936222	GRASP	NA	6.1e-15	17296	-
rs1260326	chr2:27508073	C	T	VLDL cholesterol total lipoprotein fraction concentration	19936222	GRASP	NA	7.78e-17	17296	-
rs1260326	chr2:27508073	C	T	2 hour fasting glucose	22885924	MAGIC_2HG-METABO_EUR_2012	-0.059	1.451e-07	42854	mmol/l
rs1260326	chr2:27508073	C	T	2 hour fasting glucose	20081857	MAGIC_2HG_EUR_2010	-0.091	1.525e-06	15234	mmol/l
rs1260326	chr2:27508073	C	T	2 hour glucose	20081857	GRASP	NA	2.26e-21	15234	-
rs1260326	chr2:27508073	C	T	2 hour glucose tolerance test	22885924	GRASP	NA	9.04e-15	133010	-
rs1260326	chr2:27508073	C	T	2 hour glucose tolerance test	23263486	GRASP	NA	1.5e-06	69374	-
rs1260326	chr2:27508073	C	T	Age at menopause	26414677	ReproGen_Age-at-Menopause_EUR_2015	-0.13	1e-09	69360	years
rs1260326	chr2:27508073	C	T	Albumin	20139978	GRASP	NA	4.36e-09	14700	-
rs1260326	chr2:27508073	C	T	Alkaline phosphatase ALP in plasma	22001757	GRASP	NA	3.2e-06	61089	-
rs1260326	chr2:27508073	C	T	Arm fat-free mass left	UKBB	Neale-B_UKBB_EUR_2017	0.01965	1.487e-35	331159	IVNT
rs1260326	chr2:27508073	C	T	Arm fat-free mass right	UKBB	Neale-B_UKBB_EUR_2017	0.02004	2.283e-38	331221	IVNT
rs1260326	chr2:27508073	C	T	Arm predicted mass left	UKBB	Neale-B_UKBB_EUR_2017	0.01948	3.228e-35	331146	IVNT
rs1260326	chr2:27508073	C	T	Arm predicted mass right	UKBB	Neale-B_UKBB_EUR_2017	0.01989	4.462e-38	331216	IVNT
rs1260326	chr2:27508073	C	T	Basal metabolic rate	UKBB	Neale-B_UKBB_EUR_2017	0.02018	1.605e-34	331307	IVNT
rs1260326	chr2:27508073	C	T	Blood metabolite levels	24816252	NHGRI-EBI_GWAS_Catalog	-0.044	1e-77	-	unit decrease
rs1260326	chr2:27508073	C	T	Blood metabolite levels	24816252	NHGRI-EBI_GWAS_Catalog	-0.013	6e-14	-	unit increase
rs1260326	chr2:27508073	C	T	Blood metabolite levels	25898920	NHGRI-EBI_GWAS_Catalog	NA	6e-56	-	-
rs1260326	chr2:27508073	C	T	Blood metabolite ratios	24816252	NHGRI-EBI_GWAS_Catalog	-0.041	3e-148	-	unit increase
rs1260326	chr2:27508073	C	T	Blood proteins	22558069	dbGaP	NA	3e-09	-	-
rs1260326	chr2:27508073	C	T	Breast size bra cup size in women	22747683	GRASP	NA	9.61e-06	16175	-
rs1260326	chr2:27508073	C	T	C reactive protein	21300955	GRASP	NA	5.4e-43	66185	-
rs1260326	chr2:27508073	C	T	C reactive protein	23263486	GRASP	NA	3.8e-43	69374	-
rs1260326	chr2:27508073	C	T	C reactive protein	23505291	GRASP	NA	5.41e-09	8356	-
rs1260326	chr2:27508073	C	T	C reactive protein	21300955	dbGaP	NA	5e-40	-	-
rs1260326	chr2:27508073	C	T	C reactive protein levels	21300955	NHGRI-EBI_GWAS_Catalog	-0.072	5e-40	-	unit increase
rs1260326	chr2:27508073	C	T	C reactive protein levels or total cholesterol levels pleiotropy	27286809	NHGRI-EBI_GWAS_Catalog	NA	3e-63	-	-
rs1260326	chr2:27508073	C	T	C reactive protein levels or triglyceride levels pleiotropy	27286809	NHGRI-EBI_GWAS_Catalog	NA	4e-151	-	-
rs1260326	chr2:27508073	C	T	C2orf16 gene expression in liver	22001757	GRASP	NA	7.3e-06	61089	-
rs1260326	chr2:27508073	C	T	Caffeine metabolism plasma 17 dimethylxanthine paraxanthine to 137 trimethylxanthine caffeine ratio	27702941	NHGRI-EBI_GWAS_Catalog	-4.69	3e-06	-	Z-score decrease
rs1260326	chr2:27508073	C	T	Cardiovascular disease risk factors	21943158	NHGRI-EBI_GWAS_Catalog	-0.082	2e-08	-	mmol/l increase
rs1260326	chr2:27508073	C	T	Cholelithiasis	UKBB	Neale-B_UKBB_EUR_2017	0.001894	9.001e-08	337199	risk diff
rs1260326	chr2:27508073	C	T	Chronic kidney disease	20383146	NHGRI-EBI_GWAS_Catalog	-0.01	3e-14	-	ml/min/1.73m2 increase
rs1260326	chr2:27508073	C	T	Coffee consumption cups per day	25288136	NHGRI-EBI_GWAS_Catalog	-0.04	7e-08	-	unit decrease
rs1260326	chr2:27508073	C	T	Comparative height size at age 10	UKBB	Neale-B_UKBB_EUR_2017	0.01465	5.724e-18	332021	-
rs1260326	chr2:27508073	C	T	Crohns disease	18587394	GRASP	NA	2.3e-06	8059	-
rs1260326	chr2:27508073	C	T	Crohns disease	28067908	NHGRI-EBI_GWAS_Catalog	NA	6e-11	-	log OR
rs1260326	chr2:27508073	C	T	Daytime dozing or sleeping	UKBB	Neale-B_UKBB_EUR_2017	-0.007797	2.192e-10	336082	IVNT
rs1260326	chr2:27508073	C	T	Diabetes diagnosed by doctor	UKBB	Neale-B_UKBB_EUR_2017	0.003817	7.624e-13	336473	risk diff
rs1260326	chr2:27508073	C	T	DPA 22:5n3	21829377	CHARGE_DPA_EUR_2011	-0.0165	1.439e-08	8866	%
rs1260326	chr2:27508073	C	T	EIF2B4 gene expression in peripheral blood leucocytes	22001757	GRASP	NA	1.6e-06	61089	-
rs1260326	chr2:27508073	C	T	Fasting blood glucose	20081857	GRASP	NA	4.3e-13	15234	-
rs1260326	chr2:27508073	C	T	Fasting blood glucose	20081858	GRASP	NA	4.252e-13	46186	-
rs1260326	chr2:27508073	C	T	Fasting blood glucose	22885924	GRASP	NA	2.17e-41	133010	-
rs1260326	chr2:27508073	C	T	Fasting blood glucose	23263486	GRASP	NA	4.3e-13	69374	-
rs1260326	chr2:27508073	C	T	Fasting glucose	22885924	MAGIC_FG-METABO_EUR_2012	0.029	2.17e-41	133010	mmol/l
rs1260326	chr2:27508073	C	T	Fasting glucose	20081858	MAGIC_FG_EUR_2010	0.027	4.252e-13	46186	mmol/l
rs1260326	chr2:27508073	C	T	Fasting insulin	22885924	GRASP	NA	2.74e-22	133010	-
rs1260326	chr2:27508073	C	T	FVII	21676895	GRASP	NA	1.7e-28	20300	-
rs1260326	chr2:27508073	C	T	FVII activity	21676895	GRASP	NA	5.6e-25	20300	-
rs1260326	chr2:27508073	C	T	FVII in plasma	20231535	GRASP	NA	6.2e-24	23608	-
rs1260326	chr2:27508073	C	T	Gallstone disease	27094239	NHGRI-EBI_GWAS_Catalog	0.1133	8e-08	-	log OR
rs1260326	chr2:27508073	C	T	Gamma glutamyl transferase	22001757	GRASP	NA	3.9e-13	61089	-
rs1260326	chr2:27508073	C	T	Gamma glutamyltransferase	22001757	dbGaP	NA	4e-13	-	-
rs1260326	chr2:27508073	C	T	Glomerular filtration rate	27588450	NHGRI-EBI_GWAS_Catalog	0.83	2e-07	-	unit decrease
rs1260326	chr2:27508073	C	T	Glomerular filtration rate	27588450	NHGRI-EBI_GWAS_Catalog	0.872	6e-14	-	unit decrease
rs1260326	chr2:27508073	C	T	Glomerular filtration rate creatinine	26831199	NHGRI-EBI_GWAS_Catalog	-0.0068	3e-14	-	unit increase
rs1260326	chr2:27508073	C	T	Glomerular filtration rate in non diabetics creatinine	26831199	NHGRI-EBI_GWAS_Catalog	-0.0065	2e-12	-	unit increase
rs1260326	chr2:27508073	C	T	Glucose tolerance test	20081857	dbGaP	NA	3e-10	-	-
rs1260326	chr2:27508073	C	T	Glycemic traits pregnancy	23903356	NHGRI-EBI_GWAS_Catalog	-0.0044	6e-13	-	unit decrease
rs1260326	chr2:27508073	C	T	Glycemic traits pregnancy	23903356	NHGRI-EBI_GWAS_Catalog	-0.0116	6e-11	-	unit decrease
rs1260326	chr2:27508073	C	T	Granulocyte count	27863252	Astle-W_Blood-Cell-Traits_EUR_2016	-0.03151	6.813e-18	173480	IVNT
rs1260326	chr2:27508073	C	T	Granulocyte count	27863252	NHGRI-EBI_GWAS_Catalog	0.03151	7e-18	-	unit decrease
rs1260326	chr2:27508073	C	T	Granulocyte percentage of myeloid white cells	27863252	Astle-W_Blood-Cell-Traits_EUR_2016	-0.03934	2.805e-27	173480	IVNT
rs1260326	chr2:27508073	C	T	Height	25282103	GIANT_Height_EUR_2014	0.02	1.4e-11	252937	Z-score
rs1260326	chr2:27508073	C	T	Height	28146470	GIANT_Height_EUR_2017	0.017	8.4e-11	381625	IVNT
rs1260326	chr2:27508073	C	T	Height	28146470	GIANT_Height_Mixed_2017	0.018	5.8e-13	458927	IVNT
rs1260326	chr2:27508073	C	T	Height	UKBB	Neale-B_UKBB_EUR_2017	0.01674	2.476e-21	336474	IVNT
rs1260326	chr2:27508073	C	T	Hematocrit	27863252	Astle-W_Blood-Cell-Traits_EUR_2016	0.02209	7.846e-10	173480	IVNT
rs1260326	chr2:27508073	C	T	Hematocrit	27863252	NHGRI-EBI_GWAS_Catalog	0.02209	8e-10	-	unit increase
rs1260326	chr2:27508073	C	T	Hematological and biochemical traits	20139978	NHGRI-EBI_GWAS_Catalog	0.085	4e-09	-	unit decrease
rs1260326	chr2:27508073	C	T	Hemoglobin concentration	27863252	Astle-W_Blood-Cell-Traits_EUR_2016	0.0167	3.7e-06	173480	IVNT
rs1260326	chr2:27508073	C	T	High light scatter percentage of red cells	27863252	Astle-W_Blood-Cell-Traits_EUR_2016	-0.03532	3.714e-22	173480	IVNT
rs1260326	chr2:27508073	C	T	High light scatter reticulocyte count	27863252	Astle-W_Blood-Cell-Traits_EUR_2016	-0.03219	1.147e-18	173480	IVNT
rs1260326	chr2:27508073	C	T	High light scatter reticulocyte percentage of red cells	27863252	NHGRI-EBI_GWAS_Catalog	0.03532	4e-22	-	unit decrease
rs1260326	chr2:27508073	C	T	Hip circumference	UKBB	Neale-B_UKBB_EUR_2017	0.0126	2.992e-07	336601	IVNT
rs1260326	chr2:27508073	C	T	Hip circumference in males	25673412	GIANT_Hip-M_Mixed_2015	0.024	3e-06	93525	IVNT
rs1260326	chr2:27508073	C	T	HOMA IR	20081857	GRASP	NA	9.2e-07	15234	-
rs1260326	chr2:27508073	C	T	HOMA IR	20081858	GRASP	NA	9.158e-07	46186	-
rs1260326	chr2:27508073	C	T	HOMA IR	23263486	GRASP	NA	9.2e-07	69374	-
rs1260326	chr2:27508073	C	T	IFT172 expression in Lymphocytes lymphoblastoid cell lines tissue	20383146	GRASP	NA	7e-12	67093	-
rs1260326	chr2:27508073	C	T	IFT172 gene expression in adipose tissue	22001757	GRASP	NA	1.5e-50	61089	-
rs1260326	chr2:27508073	C	T	IFT172 gene expression in human liver	20686565	GRASP	NA	7e-32	100184	-
rs1260326	chr2:27508073	C	T	IFT172 gene expression in human omental fat	20686565	GRASP	NA	2e-65	100184	-
rs1260326	chr2:27508073	C	T	IFT172 gene expression in liver	22001757	GRASP	NA	1e-29	61089	-
rs1260326	chr2:27508073	C	T	IFT172 gene expression in peripheral blood leucocytes	22001757	GRASP	NA	1.4e-57	61089	-
rs1260326	chr2:27508073	C	T	IFT172 trancript levels in human subcutaneous fat	20686565	GRASP	NA	8e-54	100184	-
rs1260326	chr2:27508073	C	T	Immature fraction of reticulocytes	27863252	Astle-W_Blood-Cell-Traits_EUR_2016	-0.01954	6.453e-08	173480	IVNT
rs1260326	chr2:27508073	C	T	Impedance of arm left	UKBB	Neale-B_UKBB_EUR_2017	-0.01918	7.789e-28	331292	IVNT
rs1260326	chr2:27508073	C	T	Impedance of arm right	UKBB	Neale-B_UKBB_EUR_2017	-0.01881	4.805e-27	331279	IVNT
rs1260326	chr2:27508073	C	T	Impedance of leg left	UKBB	Neale-B_UKBB_EUR_2017	-0.0211	1.19e-20	331296	IVNT
rs1260326	chr2:27508073	C	T	Impedance of leg right	UKBB	Neale-B_UKBB_EUR_2017	-0.02049	7.686e-20	331301	IVNT
rs1260326	chr2:27508073	C	T	Impedance of whole body	UKBB	Neale-B_UKBB_EUR_2017	-0.02163	3.214e-30	331284	IVNT
rs1260326	chr2:27508073	C	T	Kidney diseases	20383146	dbGaP	NA	3e-14	-	-
rs1260326	chr2:27508073	C	T	Leg fat-free mass left	UKBB	Neale-B_UKBB_EUR_2017	0.01842	2.011e-29	331258	IVNT
rs1260326	chr2:27508073	C	T	Leg fat-free mass right	UKBB	Neale-B_UKBB_EUR_2017	0.01843	1.73e-29	331285	IVNT
rs1260326	chr2:27508073	C	T	Leg predicted mass left	UKBB	Neale-B_UKBB_EUR_2017	0.01824	2.833e-29	331253	IVNT
rs1260326	chr2:27508073	C	T	Leg predicted mass right	UKBB	Neale-B_UKBB_EUR_2017	0.01839	1.026e-29	331285	IVNT
rs1260326	chr2:27508073	C	T	Lipoprotein associated phospholipase A2 activity and mass	23118302	NHGRI-EBI_GWAS_Catalog	-0.0053	5e-06	-	ng/ml decrease
rs1260326	chr2:27508073	C	T	Lipoprotein associated phospholipase A2 mass Lp2	23118302	GRASP	NA	9.4e-09	6851	-
rs1260326	chr2:27508073	C	T	Liver enzyme levels gamma glutamyl transferase	22001757	NHGRI-EBI_GWAS_Catalog	-3.2	4e-13	-	% increase
rs1260326	chr2:27508073	C	T	log eGFR creatinine	20383146	CKDGen_eGFRcrea_EUR_2010	NA	1.3e-10	67093	ml/min/1.73m2
rs1260326	chr2:27508073	C	T	log eGFR creatinine	26831199	CKDGen_eGFRcrea_EUR_2016	-0.0068	3.4e-14	133767	ml/min/1.73m2
rs1260326	chr2:27508073	C	T	log eGFR creatinine in non diabetics	26831199	CKDGen_eGFRcrea-NDM_EUR_2016	-0.0065	1.9e-12	118415	ml/min/1.73m2
rs1260326	chr2:27508073	C	T	log Fasting insulin	22885924	MAGIC_FI-METABO_EUR_2012	0.019	3.84e-14	108557	pmol/l
rs1260326	chr2:27508073	C	T	log Fasting insulin adjusted for BMI	22885924	MAGIC_FIadjBMI_EUR_2012	0.021	2.74e-22	108557	pmol/l
rs1260326	chr2:27508073	C	T	log HOMA-IR	20081858	MAGIC_HOMA-IR_EUR_2010	0.02	9.158e-07	46186	-
rs1260326	chr2:27508073	C	T	log Leptin	26833098	Kilpelainen-T_Leptin_EUR_2016	0.0323	3.642e-07	32152	ngml-1
rs1260326	chr2:27508073	C	T	log Leptin adjusted for BMI	26833098	Kilpelainen-T_LeptinadjBMI_EUR_2016	0.0242	7.935e-07	31808	ngml-1
rs1260326	chr2:27508073	C	T	Lymphocyte count	27863252	Astle-W_Blood-Cell-Traits_EUR_2016	-0.02574	2.114e-12	173480	IVNT
rs1260326	chr2:27508073	C	T	Lymphocyte counts	27863252	NHGRI-EBI_GWAS_Catalog	0.02574	2e-12	-	unit decrease
rs1260326	chr2:27508073	C	T	Mean corpuscular hemoglobin concentration	27863252	Astle-W_Blood-Cell-Traits_EUR_2016	-0.01842	1.753e-07	173480	IVNT
rs1260326	chr2:27508073	C	T	Mean platelet volume	27863252	Astle-W_Blood-Cell-Traits_EUR_2016	0.01721	2.912e-06	173480	IVNT
rs1260326	chr2:27508073	C	T	Medication for cholesterol, blood pressure or diabetes: cholesterol lowering medication	UKBB	Neale-B_UKBB_EUR_2017	-0.01216	4.582e-15	154702	risk diff
rs1260326	chr2:27508073	C	T	Metabolic syndrome domains Elevated plasma glucose	22022282	GRASP	NA	1.2e-08	25755	-
rs1260326	chr2:27508073	C	T	Metabolic syndrome domains Multivariate analysis	22022282	GRASP	NA	8.1e-16	25755	-
rs1260326	chr2:27508073	C	T	Metabolic traits	19060910	NHGRI-EBI_GWAS_Catalog	-0.09	4e-10	-	mmol/l increase
rs1260326	chr2:27508073	C	T	Metabolism	22286219	dbGaP	NA	3e-18	-	-
rs1260326	chr2:27508073	C	T	Metabolite levels	22286219	NHGRI-EBI_GWAS_Catalog	NA	3e-18	-	-
rs1260326	chr2:27508073	C	T	Metabolite levels	22916037	NHGRI-EBI_GWAS_Catalog	NA	1e-12	-	-
rs1260326	chr2:27508073	C	T	Metabolite levels small molecules and protein measures	27005778	NHGRI-EBI_GWAS_Catalog	0.1	7e-26	-	unit decrease
rs1260326	chr2:27508073	C	T	Monocyte percentage of white cells	27863252	Astle-W_Blood-Cell-Traits_EUR_2016	0.04419	3.366e-34	173480	IVNT
rs1260326	chr2:27508073	C	T	Myeloid white cell count	27863252	Astle-W_Blood-Cell-Traits_EUR_2016	-0.02869	4.949e-15	173480	IVNT
rs1260326	chr2:27508073	C	T	Myeloid white cell count	27863252	NHGRI-EBI_GWAS_Catalog	0.02869	5e-15	-	unit decrease
rs1260326	chr2:27508073	C	T	Neutrophil count	27863252	Astle-W_Blood-Cell-Traits_EUR_2016	-0.03308	1.155e-19	173480	IVNT
rs1260326	chr2:27508073	C	T	Neutrophil count	27863252	NHGRI-EBI_GWAS_Catalog	0.03308	1e-19	-	unit decrease
rs1260326	chr2:27508073	C	T	Neutrophil percentage of granulocytes	27863252	Astle-W_Blood-Cell-Traits_EUR_2016	-0.01633	7.381e-06	173480	IVNT
rs1260326	chr2:27508073	C	T	No treatment with medication for cholesterol, blood pressure, diabetes, or take exogenous hormones	UKBB	Neale-B_UKBB_EUR_2017	0.008179	2.196e-07	180203	risk diff
rs1260326	chr2:27508073	C	T	Non albumin protein levels	22558069	NHGRI-EBI_GWAS_Catalog	0.08	3e-09	-	unit decrease
rs1260326	chr2:27508073	C	T	Nonalcoholic fatty liver disease	29385134	NHGRI-EBI_GWAS_Catalog	-0.3221	1e-09	-	log OR
rs1260326	chr2:27508073	C	T	NRBP1 gene expression in peripheral blood leucocytes	22001757	GRASP	NA	7.9e-06	61089	-
rs1260326	chr2:27508073	C	T	Number of self-reported non-cancer illnesses	UKBB	Neale-B_UKBB_EUR_2017	-0.01122	4.534e-08	337159	-
rs1260326	chr2:27508073	C	T	Plasma beta trace protein levels	23328707	GRASP	NA	5e-07	6720	-
rs1260326	chr2:27508073	C	T	Plasma C reactive protein female	18439548	GRASP	NA	3.57e-14	6345	-
rs1260326	chr2:27508073	C	T	Plasma docosapentaenoic acid levels	21829377	GRASP	NA	1.44e-08	8866	-
rs1260326	chr2:27508073	C	T	Plasma lactate levels	26433129	NHGRI-EBI_GWAS_Catalog	-0.08	4e-52	-	unit increase
rs1260326	chr2:27508073	C	T	Plasma lactate levels	26433129	NHGRI-EBI_GWAS_Catalog	-0.08	2e-47	-	unit increase
rs1260326	chr2:27508073	C	T	Plasma palmitoleic acid	23362303	GRASP	NA	3.75e-09	8961	-
rs1260326	chr2:27508073	C	T	Plasma protein C levels	20802025	GRASP	NA	2.04e-17	8048	-
rs1260326	chr2:27508073	C	T	Platelet count	27863252	Astle-W_Blood-Cell-Traits_EUR_2016	-0.0386	2.313e-25	173480	IVNT
rs1260326	chr2:27508073	C	T	Platelet count	27863252	NHGRI-EBI_GWAS_Catalog	0.0386	2e-25	-	unit decrease
rs1260326	chr2:27508073	C	T	Platelet count PLT	22139419	GRASP	NA	9.12e-10	18600	-
rs1260326	chr2:27508073	C	T	Platelet counts	22139419	NHGRI-EBI_GWAS_Catalog	-2.334	9e-10	-	10^9/l increase
rs1260326	chr2:27508073	C	T	Plateletcrit	27863252	Astle-W_Blood-Cell-Traits_EUR_2016	-0.0356	1.149e-21	173480	IVNT
rs1260326	chr2:27508073	C	T	Plateletcrit	27863252	NHGRI-EBI_GWAS_Catalog	0.0356	1e-21	-	unit decrease
rs1260326	chr2:27508073	C	T	Pulse rate	UKBB	Neale-B_UKBB_EUR_2017	-0.02788	1.233e-27	317756	IVNT
rs1260326	chr2:27508073	C	T	Pulse rate	UKBB	Neale-B_UKBB_EUR_2017	-0.02641	1.149e-09	110153	IVNT
rs1260326	chr2:27508073	C	T	Red blood cell count	27863252	Astle-W_Blood-Cell-Traits_EUR_2016	0.02065	1.146e-08	173480	IVNT
rs1260326	chr2:27508073	C	T	Red cell distribution width	27863252	Astle-W_Blood-Cell-Traits_EUR_2016	0.02457	9.377e-12	173480	IVNT
rs1260326	chr2:27508073	C	T	Red cell distribution width	27863252	NHGRI-EBI_GWAS_Catalog	0.02457	9e-12	-	unit increase
rs1260326	chr2:27508073	C	T	Resting heart rate	27798624	NHGRI-EBI_GWAS_Catalog	0.2746	4e-16	-	unit decrease
rs1260326	chr2:27508073	C	T	Reticulocyte count	27863252	Astle-W_Blood-Cell-Traits_EUR_2016	-0.03311	1.357e-19	173480	IVNT
rs1260326	chr2:27508073	C	T	Reticulocyte fraction of red cells	27863252	Astle-W_Blood-Cell-Traits_EUR_2016	-0.03866	3.679e-26	173480	IVNT
rs1260326	chr2:27508073	C	T	Self-reported diabetes	UKBB	Neale-B_UKBB_EUR_2017	0.003066	2.161e-10	337159	risk diff
rs1260326	chr2:27508073	C	T	Self-reported gout	UKBB	Neale-B_UKBB_EUR_2017	-0.00323	3.826e-28	337159	risk diff
